# Supplementary material for: Evaluating Osteoarthritis Severity in Mice Using μCT-Derived Geometric Indices
Source: Biology (Basel). 2026 Jan 31;15(3):262. doi: 10.3390/biology15030262 (PMC12896453; doi:10.3390/biology15030262)
Supplement: Supplementary file 1 [file biology-15-00262-s001.zip]

Archive with 3 entries (3 files):
- Supplemental Table S1, uCT reported 00Results.xlsx
- Supplemental Table S2, tibia rotation correction.xlsx
- Supplemental Table S3, Mint OA 6-7-8 uCT combined 1-6-26.xlsx
