# Supplementary material for: Evaluating Osteoarthritis Severity in Mice Using μCT-Derived Geometric Indices
Source: Biology (Basel). 2026 Jan 31;15(3):262. doi: 10.3390/biology15030262 (PMC12896453; doi:10.3390/biology15030262)
Supplement: Supplementary file 1 [file biology-15-00262-s001.zip › Supplemental Table S1, uCT reported 00Results.xlsx]

## Sheet: Subchond Trabec
																																		Mineralization
Analysis Data																										Use these values, except in special cases								Density												Use these values for area
SampName	Sex	Age Months	MMS	Region	MeasNo	MeasDate	ListDate	Filename	S-DOB	S-Remark	Meas-Rmk	Site	Energy-I-Code	Integr.Time(msec)	ControlfileNo	Ctrlf-Name	Sigma	Support	Threshold	Unit	Data-Threshold	VOX-TV(mm3)	VOX-BV(mm3)	VOX-BV/TV	Conn-Dens.(1/mm3)	TRI-SMI	DT-Tb.N (1/mm)	DT-Tb.Th (mm)	DT-Tb.Sp (mm)	DT-Tb.(1/N).SD	DT-Tb.Th.SD	DT-Tb.Sp.SD	Mean1	Mean2	Mean3	Mean4	Mean5	Mean-Units			TRI-TV (mm3)	number conversion	TRI-BV (mm3)	TRI-BV/TV	number conversion	TRI-BS (mm2)		TRI-BS/BV (1/mm)	TRI-Tb.N (1/mm)
OA6-13LK2	F	12	NJ	Medial Subchondral Trabecular Bone	18047	2023-08-18 13:05:00	2023-09-01 07:25:00	A00OA613				Custom	-	-	0	-	0.80	1	270	6	8847.000	0.4550	0.1321	0.2902	176.9151	0.7415	4.0404	0.0807	0.2856	0.1289	0.0460	0.1116	361.946	1071.3716	-	-	-	[mg HA/ccm]	OA6-13LK2	Medial Subchondral Trabecular Bone	0.4256	0.4256	0.1283	0.3013	0.3013	4.6144		35.9789	5.4211
OA6-14LK3	F	12	NJ	Medial Subchondral Trabecular Bone	18048	2023-08-18 13:31:00	2023-09-01 07:26:00	A00OA614				Custom	-	-	0	-	0.80	1	270	6	8847.000	0.4580	0.1240	0.2707	160.4932	0.5606	3.5563	0.0765	0.3282	0.1610	0.0339	0.1519	337.596	1016.2022	-	-	-	[mg HA/ccm]	OA6-14LK3	Medial Subchondral Trabecular Bone	0.4270	0.427	0.1194	0.2796	0.2796	4.3207		36.1941	5.0598
OA6-15LK4	F	12	NJ	Medial Subchondral Trabecular Bone	18049	2023-08-18 13:02:00	2023-09-01 07:27:00	A00OA615				Custom	-	-	0	-	0.80	1	270	6	8847.000	0.4445	0.1230	0.2768	223.8289	0.5691	3.8982	0.0789	0.2957	0.1463	0.0357	0.1355	348.717	1029.7946	-	-	-	[mg HA/ccm]	OA6-15LK4	Medial Subchondral Trabecular Bone	0.4168	0.4168	0.1191	0.2857	0.2857	4.3911		36.8742	5.2681
OA8-13L	M	10	NJ	Medial Subchondral Trabecular Bone	17302	2022-07-05 12:45:00	2023-08-18 18:13:00	C0016930				Custom	E2_Imax	300	36	HR - 21.5mm	0.80	1	270	6	8847.000	0.6260	0.1624	0.2593	144.5627	0.6839	4.7207	0.0640	0.2121	0.0800	0.0260	0.0696	312.447	978.3322	-	-	-	[mg HA/ccm]	OA8-13L	Medial Subchondral Trabecular Bone	0.5947	0.5947	0.1568	0.2637	0.2637	6.0803		38.7808	5.1124
OA8-14L	M	10	NJ	Medial Subchondral Trabecular Bone	17302	2022-07-05 12:45:00	2023-08-18 18:18:00	C0016930				Custom	E2_Imax	300	36	HR - 21.5mm	0.80	1	270	6	8847.000	0.5847	0.2166	0.3704	172.7440	0.3293	5.6914	0.0770	0.1854	0.0815	0.0320	0.0772	424.675	977.0966	-	-	-	[mg HA/ccm]	OA8-14L	Medial Subchondral Trabecular Bone	0.5495	0.5495	0.2094	0.3811	0.3811	6.7589		32.2732	6.1495
OA8-15L	M	12	NJ	Medial Subchondral Trabecular Bone	17302	2022-07-05 12:45:00	2023-08-18 18:26:00	C0016930				Custom	E2_Imax	300	36	HR - 21.5mm	0.80	1	270	6	8847.000	0.6112	0.1537	0.2515	125.1621	0.9842	4.7844	0.0649	0.2160	0.0843	0.0280	0.0772	304.451	921.9998	-	-	-	[mg HA/ccm]	OA8-15L	Medial Subchondral Trabecular Bone	0.5730	0.573	0.1453	0.2535	0.2535	5.5553		38.2370	4.8473
OA8-16L	F	12	NJ	Medial Subchondral Trabecular Bone	17302	2022-07-05 12:45:00	2023-08-18 18:30:00	C0016930				Custom	E2_Imax	300	36	HR - 21.5mm	0.80	1	270	6	8847.000	0.4243	0.1053	0.2481	96.6318	0.6518	4.0592	0.0815	0.2818	0.1231	0.0372	0.1163	325.748	985.5283	-	-	-	[mg HA/ccm]	OA8-16L	Medial Subchondral Trabecular Bone	0.3995	0.3995	0.1017	0.2546	0.2546	3.3413		32.8459	4.1819
OA8-17L	F	12	NJ	Medial Subchondral Trabecular Bone	17303	2022-07-05 15:12:00	2023-08-21 14:16:00	C0016931				Custom	E2_Imax	300	36	HR - 21.5mm	0.80	1	270	6	8847.000	0.5089	0.1300	0.2554	101.1920	0.6577	3.9990	0.0774	0.2842	0.1330	0.0371	0.1274	312.81	993.3785	-	-	-	[mg HA/ccm]	OA8-17L	Medial Subchondral Trabecular Bone	0.4790	0.479	0.1250	0.2609	0.2609	4.4789		35.8382	4.6751
OA8-18L	F	12	NJ	Medial Subchondral Trabecular Bone	17303	2022-07-05 15:12:00	2023-08-21 14:19:00	C0016931				Custom	E2_Imax	300	36	HR - 21.5mm	0.80	1	270	6	8847.000	0.4933	0.1026	0.2081	97.3005	1.0635	3.5849	0.0719	0.3388	0.1246	0.0327	0.1305	278.865	1005.0811	-	-	-	[mg HA/ccm]	OA8-18L	Medial Subchondral Trabecular Bone	0.4607	0.4607	0.0967	0.2100	0.21	3.5818		37.0285	3.8873
OA8-1R	M	10	4 week	Medial Subchondral Trabecular Bone	17301	2022-07-05 11:01:00	2023-08-18 12:39:00	C0016929				Custom	E2_Imax	300	36	HR - 21.5mm	0.80	1	270	6	8847.000	0.4947	0.0891	0.1800	194.0572	1.5365	4.2275	0.0512	0.2386	0.0849	0.0202	0.0757	251.389	~ 878.751	-	-	-	[mg HA/ccm]	OA8-1R	Medial Subchondral Trabecular Bone	0.4683	0.4683	0.0815	0.1741	0.1741	3.8243		46.9093	4.0829
OA8-2R	M	10	4 week	Medial Subchondral Trabecular Bone	17301	2022-07-05 11:01:00	2023-08-18 12:43:00	C0016929				Custom	E2_Imax	300	36	HR - 21.5mm	0.80	1	270	6	8847.000	0.4970	0.1770	0.3561	192.1718	1.2063	5.4491	0.0796	0.1916	0.0936	0.0351	0.0836	411.083	979.2772	-	-	-	[mg HA/ccm]	OA8-2R	Medial Subchondral Trabecular Bone	0.4613	0.4613	0.1686	0.3655	0.3655	5.7699		34.2254	6.2547
OA8-3R	M	12	4 week	Medial Subchondral Trabecular Bone	17301	2022-07-05 11:01:00	2023-08-18 12:48:00	C0016929				Custom	E2_Imax	300	36	HR - 21.5mm	0.80	1	270	6	8847.000	0.3890	0.1016	0.2612	65.5443	1.5535	4.2011	0.0777	0.2469	0.1103	0.0321	0.1036	333.162	981.0944	-	-	-	[mg HA/ccm]	OA8-3R	Medial Subchondral Trabecular Bone	0.3674	0.3674	0.0961	0.2616	0.2616	3.2506		33.8168	4.4239
OA8-4R	F	12	4 week	Medial Subchondral Trabecular Bone	17301	2022-07-05 11:01:00	2023-08-18 12:51:00	C0016929				Custom	E2_Imax	300	36	HR - 21.5mm	0.80	1	270	6	8847.000	0.2690	0.0445	0.1653	243.5346	1.6638	3.3547	0.0560	0.3304	0.1667	0.0284	0.1598	246.156	~ 945.259	-	-	-	[mg HA/ccm]	OA8-4R	Medial Subchondral Trabecular Bone	0.2498	0.2498	0.0400	0.1600	0.16	2.0671		51.7051	4.1367
OA8-5R	F	12	4 week	Medial Subchondral Trabecular Bone	17301	2022-07-05 11:01:00	2023-08-18 12:56:00	C0016929				Custom	E2_Imax	300	36	HR - 21.5mm	0.80	1	270	6	8847.000	0.4884	0.1702	0.3485	234.4169	0.8595	5.1669	0.0770	0.2163	0.1146	0.0336	0.1159	401.415	969.6098	-	-	-	[mg HA/ccm]	OA8-5R	Medial Subchondral Trabecular Bone	0.4575	0.4575	0.1640	0.3583	0.3583	5.7192		34.8834	6.2502
OA8-6R	F	12	4 week	Medial Subchondral Trabecular Bone	17301	2022-07-05 11:01:00	2023-08-18 13:06:00	C0016929				Custom	E2_Imax	300	36	HR - 21.5mm	0.80	1	270	6	8847.000	0.4374	0.0740	0.1691	96.0297	1.3611	3.1370	0.0699	0.3498	0.1442	0.0312	0.1254	245.356	1016.0568	-	-	-	[mg HA/ccm]	OA8-6R	Medial Subchondral Trabecular Bone	0.4120	0.412	0.0691	0.1678	0.1678	2.7391		39.6283	3.3244
																																								p vs NJ		0.0953181			0.516428
OA6-1RK	F	12	8 week	Medial Subchondral Trabecular Bone	18033	2023-08-17 19:19:00	2023-08-23 19:59:00	A00OA601				Custom	-	-	0	-	0.80	1	270	6	8847.000	0.3800	0.0453	0.1193	39.4724	2.2262	2.8949	0.0623	0.3750	0.1300	0.0309	0.1219	180.229	~ 960.233	-	-	-	[mg HA/ccm]	OA6-1RK	Medial Subchondral Trabecular Bone	0.3579	0.3579	0.0405	0.1132	0.1006	1.8448		45.5465	2.5770
OA6-2RK	F	12	8 week	Medial Subchondral Trabecular Bone	18034	2023-08-17 19:24:00	2023-08-23 20:14:00	A00OA602				Custom	-	-	0	-	0.80	1	270	6	8847.000	0.2284	0.0252	0.1102	26.2675	2.2779	3.2410	0.0503	0.3131	0.1185	0.0254	0.1151	201.308	~ 968.519	-	-	-	[mg HA/ccm]	OA6-2RK	Medial Subchondral Trabecular Bone	0.2131	0.2131	0.0214	0.1006	0.1006	1.0786		50.3018	2.5309
OA6-3RK	F	12	8 week	Medial Subchondral Trabecular Bone	18035	2023-08-17 19:27:00	2023-08-29 12:04:00	A00OA603				Custom	-	-	0	-	0.80	1	270	6	8847.000	0.1975	0.0341	0.1725	73.4356	1.8852	4.2425	0.0555	0.2346	0.0910	0.0243	0.0793	261.711	~ 927.960	-	-	-	[mg HA/ccm]	OA6-3RK	Medial Subchondral Trabecular Bone	0.1851	0.1851	0.0302	0.1630	0.163	1.3633		45.2044	3.6832
OA6-4RK	F	12	8 week	Medial Subchondral Trabecular Bone	18036	2023-08-17 19:49:00	2023-08-29 13:27:00	A00OA604				Custom	-	-	0	-	0.80	1	270	6	8847.000	0.2450	0.0184	0.0750	161.2486	2.1011	3.0798	0.0355	0.3308	0.1201	0.0196	0.1130	176.885	~ 947.585	-	-	-	[mg HA/ccm]	OA6-4RK	Medial Subchondral Trabecular Bone	0.2321	0.2321	0.0146	0.0627	0.0627	1.0610		72.9235	2.2862
OA6-5RK	F	12	8 week	Medial Subchondral Trabecular Bone	18037	2023-08-17 19:41:00	2023-08-29 13:41:00	A00OA605				Custom	-	-	0	-	0.80	1	270	6	8847.000	0.2061	0.0437	0.2120	123.7438	1.7233	3.9626	0.0533	0.2605	0.1168	0.0204	0.1059	292.894	~ 932.684	-	-	-	[mg HA/ccm]	OA6-5RK	Medial Subchondral Trabecular Bone	0.1906	0.1906	0.0393	0.2060	0.206	1.8036		45.9425	4.7319
OA6-6RK	F	12	8 week	Medial Subchondral Trabecular Bone	18039	2023-08-17 19:58:00	2023-08-29 13:59:00	A00OA606				Custom	-	-	0	-	0.80	1	270	6	8847.000	0.2647	0.0854	0.3227	577.9933	1.5323	5.8289	0.0570	0.1763	0.0925	0.0284	0.0852	372.995	~ 962.050	-	-	-	[mg HA/ccm]	OA6-6RK	Medial Subchondral Trabecular Bone	0.2426	0.2426	0.0785	0.3234	0.3234	3.8689		49.3117	7.9732
OA6-7RK	F	12	8 week	Medial Subchondral Trabecular Bone	18040	2023-08-17 20:08:00	2023-08-29 14:21:00	A00OA607				Custom	-	-	0	-	0.80	1	270	6	8847.000	0.1965	0.0249	0.1269	101.7651	2.7267	3.5757	0.0565	0.2967	0.0957	0.0238	0.0767	215.119	~ 965.539	-	-	-	[mg HA/ccm]	OA6-7RK	Medial Subchondral Trabecular Bone	0.1839	0.1839	0.0215	0.1167	0.1167	0.9893		46.0961	2.6899
																																								p vs NJ		3.22231e-06			0.00914589
																																								p vs 4w WT		0.00235274			0.0945486
OA6-16LK8	F	12	NJ	Medial Subchondral Trabecular Bone	18050	2023-08-18 13:12:00	2023-09-01 07:28:00	A00OA616				Custom	-	-	0	-	0.80	1	270	6	8847.000	0.5265	0.1349	0.2562	108.2541	0.4440	3.5894	0.0859	0.3206	0.1342	0.0415	0.1276	325.167	1038.5897	-	-	-	[mg HA/ccm]	OA6-16LK8	Medial Subchondral Trabecular Bone	0.4966	0.4966	0.1312	0.2643	0.2643	4.3882		33.4421	4.4187
OA6-17LK9	F	12	NJ	Medial Subchondral Trabecular Bone	18051	2023-08-18 14:29:00	2023-09-01 07:29:00	A00OA617				Custom	-	-	0	-	0.80	1	270	6	8847.000	0.5126	0.1218	0.2376	53.6459	0.7679	3.6681	0.0862	0.3105	0.1307	0.0405	0.1173	312.737	1063.3760	-	-	-	[mg HA/ccm]	OA6-17LK9	Medial Subchondral Trabecular Bone	0.4759	0.4759	0.1170	0.2458	0.2458	4.0848		34.9102	4.2912
OA6-18LK10	F	12	NJ	Medial Subchondral Trabecular Bone	18052	2023-08-18 14:39:00	2023-09-01 07:30:00	A00OA618				Custom	-	-	0	-	0.80	1	270	6	8847.000	0.5657	0.0921	0.1627	75.1230	0.9483	3.2035	0.0771	0.3471	0.1441	0.0366	0.1258	226.894	1031.8298	-	-	-	[mg HA/ccm]	OA6-18LK10	Medial Subchondral Trabecular Bone	0.5333	0.5333	0.0879	0.1648	0.1648	3.3786		38.4501	3.1678
OA8-19L	F	11	NJ	Medial Subchondral Trabecular Bone	17303	2022-07-05 15:12:00	2023-08-21 14:58:00	C0016931				Custom	E2_Imax	300	36	HR - 21.5mm	0.80	1	270	6	8847.000	0.5711	0.1098	0.1922	50.7781	0.7273	2.9178	0.0868	0.3844	0.1754	0.0365	0.1620	277.411	1010.1691	-	-	-	[mg HA/ccm]	OA8-19L	Medial Subchondral Trabecular Bone	0.5419	0.5419	0.1070	0.1974	0.1974	3.5196		32.9001	3.2474
OA8-20L	F	11	NJ	Medial Subchondral Trabecular Bone	17303	2022-07-05 15:12:00	2023-08-21 15:04:00	C0016931				Custom	E2_Imax	300	36	HR - 21.5mm	0.80	1	270	6	8847.000	0.4958	0.1160	0.2340	44.3726	0.8440	3.4951	0.0866	0.3180	0.1456	0.0399	0.1353	314.7	1008.4974	-	-	-	[mg HA/ccm]	OA8-20L	Medial Subchondral Trabecular Bone	0.4655	0.4655	0.1113	0.2391	0.2391	3.6216		32.5351	3.8900
OA8-21L	F	11	NJ	Medial Subchondral Trabecular Bone	17303	2022-07-05 15:12:00	2023-08-21 15:58:00	C0016931				Custom	E2_Imax	300	36	HR - 21.5mm	0.80	1	270	6	8847.000	0.3747	0.0671	0.1791	85.4127	1.6043	3.1760	0.0782	0.3404	0.1518	0.0360	0.1262	271.524	1049.5654	-	-	-	[mg HA/ccm]	OA8-21L	Medial Subchondral Trabecular Bone	0.3520	0.352	0.0629	0.1788	0.1788	2.4559		39.0250	3.4885
OA8-22L	M	11	NJ	Medial Subchondral Trabecular Bone	17303	2022-07-05 15:12:00	2023-08-21 16:01:00	C0016931				Custom	E2_Imax	300	36	HR - 21.5mm	0.80	1	270	6	8847.000	0.5826	0.1570	0.2695	95.2703	0.8583	3.9848	0.0892	0.2787	0.1285	0.0496	0.1266	330.546	1023.6163	-	-	-	[mg HA/ccm]	OA8-22L	Medial Subchondral Trabecular Bone	0.5480	0.548	0.1512	0.2760	0.276	4.9153		32.4997	4.4844
OA8-23L	M	11	NJ	Medial Subchondral Trabecular Bone	17303	2022-07-05 15:12:00	2023-08-21 16:05:00	C0016931				Custom	E2_Imax	300	36	HR - 21.5mm	0.80	1	270	6	8847.000	0.4806	0.1304	0.2714	69.7075	0.9078	4.6265	0.0790	0.2237	0.0833	0.0357	0.0720	325.53	979.6407	-	-	-	[mg HA/ccm]	OA8-23L	Medial Subchondral Trabecular Bone	0.4481	0.4481	0.1257	0.2805	0.2805	4.0422		32.1612	4.5102
OA8-24L	M	11	NJ	Medial Subchondral Trabecular Bone	17303	2022-07-05 15:12:00	2023-08-21 16:10:00	C0016931				Custom	E2_Imax	300	36	HR - 21.5mm	0.80	1	270	6	8847.000	0.4801	0.1028	0.2141	81.2285	1.0709	3.8597	0.0683	0.2709	0.1145	0.0252	0.1074	283.953	910.3699	-	-	-	[mg HA/ccm]	OA8-24L	Medial Subchondral Trabecular Bone	0.4489	0.4489	0.0977	0.2177	0.2177	3.5831		36.6669	3.9908
OA8-7R	F	11	4 week	Medial Subchondral Trabecular Bone	17301	2022-07-05 11:01:00	2023-08-18 13:10:00	C0016929				Custom	E2_Imax	300	36	HR - 21.5mm	0.80	1	270	6	8847.000	0.2438	0.0268	0.1101	151.7815	1.7527	3.8049	0.0544	0.2766	0.1401	0.0391	0.1360	194.185	~ 982.402	-	-	-	[mg HA/ccm]	OA8-7R	Medial Subchondral Trabecular Bone	0.2281	0.2281	0.0227	0.0996	0.0996	1.4507		63.8550	3.1793
OA8-8R	F	11	4 week	Medial Subchondral Trabecular Bone	17301	2022-07-05 11:01:00	2023-08-18 13:19:00	C0016929				Custom	E2_Imax	300	36	HR - 21.5mm	0.80	1	270	6	8847.000	0.4732	0.0538	0.1137	33.8142	2.7431	3.7316	0.0671	0.2835	0.1100	0.0398	0.0985	191.277	919.8919	-	-	-	[mg HA/ccm]	OA8-8R	Medial Subchondral Trabecular Bone	0.4492	0.4492	0.0466	0.1038	0.1038	2.1607		46.3448	2.4050
OA8-9R	F	11	4 week	Medial Subchondral Trabecular Bone	17302	2022-07-05 12:45:00	2023-08-18 18:00:00	C0016930				Custom	E2_Imax	300	36	HR - 21.5mm	0.80	1	270	6	8847.000	0.3258	0.0467	0.1435	50.6432	1.6214	3.1387	0.0759	0.3499	0.1278	0.0378	0.1025	244.121	935.0834	-	-	-	[mg HA/ccm]	OA8-9R	Medial Subchondral Trabecular Bone	0.3060	0.306	0.0432	0.1413	0.1413	1.6228		37.5215	2.6517
OA8-10R	M	11	4 week	Medial Subchondral Trabecular Bone	17302	2022-07-05 12:45:00	2023-08-18 18:04:00	C0016930				Custom	E2_Imax	300	36	HR - 21.5mm	0.80	1	270	6	8847.000	0.6749	0.1314	0.1947	83.7142	1.4507	4.2939	0.0684	0.2410	0.0927	0.0270	0.0781	262.51	919.3104	-	-	-	[mg HA/ccm]	OA8-10R	Medial Subchondral Trabecular Bone	0.6313	0.6313	0.1237	0.1959	0.1959	4.6536		37.6209	3.6858
OA8-11R	M	11	4 week	Medial Subchondral Trabecular Bone	17302	2022-07-05 12:45:00	2023-08-18 18:06:00	C0016930				Custom	E2_Imax	300	36	HR - 21.5mm	0.80	1	270	6	8847.000	0.4339	0.0631	0.1454	94.4928	1.6867	3.7658	0.0527	0.2807	0.0973	0.0204	0.0940	225.004	~ 886.673	-	-	-	[mg HA/ccm]	OA8-11R	Medial Subchondral Trabecular Bone	0.4104	0.4104	0.0578	0.1407	0.1407	2.7153		47.0102	3.3081
OA8-12R	M	11	4 week	Medial Subchondral Trabecular Bone	17302	2022-07-05 12:45:00	2023-08-18 18:10:00	C0016930				Custom	E2_Imax	300	36	HR - 21.5mm	0.80	1	270	6	8847.000	0.3301	0.0918	0.2781	78.7640	1.6044	4.8744	0.0767	0.2217	0.0903	0.0322	0.0836	357.294	942.5703	-	-	-	[mg HA/ccm]	OA8-12R	Medial Subchondral Trabecular Bone	0.3048	0.3048	0.0862	0.2828	0.2828	3.0569		35.4671	5.0152
																																								p vs NJ ko		0.192173			0.0632263
OA6-8RK	F	12	8 week	Medial Subchondral Trabecular Bone	18041	2023-08-18 10:34:00	2023-08-29 14:36:00	A00OA608				Custom	-	-	0	-	0.80	1	270	6	8847.000	0.2957	0.0347	0.1173	86.2493	2.1386	3.3802	0.0493	0.3261	0.1271	0.0224	0.1250	211.702	~ 911.024	-	-	-	[mg HA/ccm]	OA6-8RK	Medial Subchondral Trabecular Bone	0.2787	0.2787	0.0300	0.1077	0.1077	1.5943		53.1275	2.8598
OA6-9RK	F	12	8 week	Medial Subchondral Trabecular Bone	18042	2023-08-18 11:08:00	2023-08-29 14:48:00	A00OA609				Custom	-	-	0	-	0.80	1	270	6	8847.000	0.3455	0.0423	0.1224	127.3413	1.6735	2.8884	0.0571	0.3700	0.1716	0.0264	0.1548	206.396	~ 937.409	-	-	-	[mg HA/ccm]	OA6-9RK	Medial Subchondral Trabecular Bone	0.3256	0.3256	0.0383	0.1175	0.1175	1.8340		47.9285	2.8163
OA6-10RK	F	12	8 week	Medial Subchondral Trabecular Bone	18043	2023-08-18 12:13:00	2023-08-29 15:10:00	A00OA610				Custom	-	-	0	-	0.80	1	270	6	8847.000	0.4577	0.0850	0.1857	101.5984	1.0562	2.7935	0.0684	0.4107	0.2076	0.0301	0.1891	251.171	1002.0283	-	-	-	[mg HA/ccm]	OA6-10RK	Medial Subchondral Trabecular Bone	0.4277	0.4277	0.0797	0.1864	0.1864	3.1041		38.9246	3.6284
OA6-11RK	F	12	8 week	Medial Subchondral Trabecular Bone	18044	2023-08-18 12:26:00	2023-08-29 16:06:00	A00OA611				Custom	-	-	0	-	0.80	1	270	6	8847.000	0.2674	0.0442	0.1652	112.1844	2.0013	3.7937	0.0710	0.2836	0.1176	0.0390	0.1019	282.281	1008.3520	-	-	-	[mg HA/ccm]	OA6-11RK	Medial Subchondral Trabecular Bone	0.2478	0.2478	0.0397	0.1602	0.1602	1.7515		44.1177	3.5347
OA6-12RK	F	12	8 week	Medial Subchondral Trabecular Bone	18046	2023-08-18 12:39:00	2023-08-29 16:27:00	A00OA612				Custom	-	-	0	-	0.80	1	270	6	8847.000	0.3165	0.0386	0.1220	85.2966	2.0239	3.1411	0.0539	0.3194	0.1347	0.0311	0.1250	210.612	~ 972.226	-	-	-	[mg HA/ccm]	OA6-12RK	Medial Subchondral Trabecular Bone	0.2987	0.2987	0.0337	0.1129	0.1129	1.7582		52.1312	2.9430
																																								p vs NJ ko		0.00253989			0.00131825
																																								p vs 4w ko		0.306253			0.482937
OA6-13LK2	F	12	NJ	Lateral Subchondral Trabecular Bone	18047	2023-08-18 13:05:00	2023-09-01 07:25:00	A00OA613				Custom	-	-	0	-	0.80	1	270	6	8847.000	0.7278	0.1859	0.2554	166.2489	0.4381	3.7891	0.0700	0.2769	0.1295	0.0283	0.1259	319.425	1036.8452	-	-	-	[mg HA/ccm]	OA6-13LK2	Lateral Subchondral Trabecular Bone	0.6920	0.692	0.1821	0.2631	0.2631	6.7595		37.1261	4.8842
OA6-14LK3	F	12	NJ	Lateral Subchondral Trabecular Bone	18048	2023-08-18 13:31:00	2023-09-01 07:26:00	A00OA614				Custom	-	-	0	-	0.80	1	270	6	8847.000	0.6855	0.2228	0.3251	199.8681	0.2400	4.1198	0.0793	0.2620	0.1279	0.0299	0.1322	382.299	1014.5303	-	-	-	[mg HA/ccm]	OA6-14LK3	Lateral Subchondral Trabecular Bone	0.6494	0.6494	0.2184	0.3363	0.3363	7.0423		32.2436	5.4224
OA6-15LK4	F	12	NJ	Lateral Subchondral Trabecular Bone	18049	2023-08-18 13:02:00	2023-09-01 07:28:00	A00OA615				Custom	-	-	0	-	0.80	1	270	6	8847.000	0.7368	0.1926	0.2614	150.6457	0.5096	3.6344	0.0755	0.2971	0.1553	0.0274	0.1574	327.057	1035.1007	-	-	-	[mg HA/ccm]	OA6-15LK4	Lateral Subchondral Trabecular Bone	0.7012	0.7012	0.1877	0.2677	0.2677	6.3248		33.6926	4.5102
OA8-13L	M	10	NJ	Lateral Subchondral Trabecular Bone	17302	2022-07-05 12:45:00	2023-08-21 12:12:00	C0016930				Custom	E2_Imax	300	36	HR - 21.5mm	0.80	1	270	6	8847.000	0.7796	0.1837	0.2356	143.6657	0.9055	4.2422	0.0630	0.2380	0.1048	0.0236	0.1049	289.841	979.4953	-	-	-	[mg HA/ccm]	OA8-13L	Lateral Subchondral Trabecular Bone	0.7413	0.7413	0.1772	0.2391	0.2391	6.8296		38.5368	4.6063
OA8-14L	M	10	NJ	Lateral Subchondral Trabecular Bone	17302	2022-07-05 12:45:00	2023-08-21 12:18:00	C0016930				Custom	E2_Imax	300	36	HR - 21.5mm	0.80	1	270	6	8847.000	0.6123	0.2384	0.3894	243.3479	0.2332	6.1317	0.0687	0.1610	0.0655	0.0250	0.0629	429.545	951.1473	-	-	-	[mg HA/ccm]	OA8-14L	Lateral Subchondral Trabecular Bone	0.5650	0.565	0.2294	0.4060	0.406	8.0647		35.1617	7.1373
OA8-15L	M	12	NJ	Lateral Subchondral Trabecular Bone	17302	2022-07-05 12:45:00	2023-08-21 12:23:00	C0016930				Custom	E2_Imax	300	36	HR - 21.5mm	0.80	1	270	6	8847.000	0.7717	0.1910	0.2475	135.4077	0.6382	4.7187	0.0605	0.2124	0.0824	0.0224	0.0791	298.999	~ 883.185	-	-	-	[mg HA/ccm]	OA8-15L	Lateral Subchondral Trabecular Bone	0.7287	0.7287	0.1825	0.2504	0.2504	6.9952		38.3300	4.7995
OA8-16L	F	12	NJ	Lateral Subchondral Trabecular Bone	17302	2022-07-05 12:45:00	2023-08-21 12:27:00	C0016930				Custom	E2_Imax	300	36	HR - 21.5mm	0.80	1	270	6	8847.000	0.6916	0.1559	0.2255	120.7412	0.4205	3.3706	0.0747	0.3244	0.1492	0.0289	0.1432	298.054	980.7309	-	-	-	[mg HA/ccm]	OA8-16L	Lateral Subchondral Trabecular Bone	0.6551	0.6551	0.1513	0.2310	0.231	5.0911		33.6499	3.8860
OA8-17L	F	12	NJ	Lateral Subchondral Trabecular Bone	17303	2022-07-05 15:12:00	2023-08-21 17:29:00	C0016931				Custom	E2_Imax	300	36	HR - 21.5mm	0.80	1	270	6	8847.000	0.7326	0.1601	0.2185	92.8218	0.5203	3.7061	0.0609	0.2876	0.1252	0.0222	0.1217	276.757	~ 959.070	-	-	-	[mg HA/ccm]	OA8-17L	Lateral Subchondral Trabecular Bone	0.6962	0.6962	0.1552	0.2229	0.2229	5.9755		38.5127	4.2914
OA8-18L	F	12	NJ	Lateral Subchondral Trabecular Bone	17303	2022-07-05 15:12:00	2023-08-21 17:32:00	C0016931				Custom	E2_Imax	300	36	HR - 21.5mm	0.80	1	270	6	8847.000	0.4713	0.1280	0.2716	113.5082	0.3617	3.8967	0.0811	0.2916	0.1447	0.0356	0.1521	328.365	964.4490	-	-	-	[mg HA/ccm]	OA8-18L	Lateral Subchondral Trabecular Bone	0.4434	0.4434	0.1242	0.2801	0.2801	3.8312		30.8489	4.3205
OA8-1R	M	10	4 week	Lateral Subchondral Trabecular Bone	17301	2022-07-05 11:01:00	2023-08-18 13:24:00	C0016929				Custom	E2_Imax	300	36	HR - 21.5mm	0.80	1	270	6	8847.000	0.9084	0.1848	0.2034	149.7148	0.9543	4.2635	0.0570	0.2367	0.0919	0.0249	0.0845	264.546	~ 887.837	-	-	-	[mg HA/ccm]	OA8-1R	Lateral Subchondral Trabecular Bone	0.8611	0.8611	0.1761	0.2044	0.2044	7.8375		44.5166	4.5506
OA8-2R	M	10	4 week	Lateral Subchondral Trabecular Bone	17301	2022-07-05 11:01:00	2023-08-18 13:33:00	C0016929				Custom	E2_Imax	300	36	HR - 21.5mm	0.80	1	270	6	8847.000	0.6206	0.2568	0.4138	178.0560	0.2446	6.7716	0.0820	0.1418	0.0514	0.0278	0.0526	456.076	978.3322	-	-	-	[mg HA/ccm]	OA8-2R	Lateral Subchondral Trabecular Bone	0.5842	0.5842	0.2510	0.4296	0.4296	7.3298		29.2017	6.2729
OA8-3R	M	12	4 week	Lateral Subchondral Trabecular Bone	17301	2022-07-05 11:01:00	2023-08-18 13:39:00	C0016929				Custom	E2_Imax	300	36	HR - 21.5mm	0.80	1	270	6	8847.000	0.6833	0.2485	0.3637	192.4540	0.8718	5.6568	0.0829	0.1714	0.0719	0.0309	0.0735	414.063	987.8543	-	-	-	[mg HA/ccm]	OA8-3R	Lateral Subchondral Trabecular Bone	0.6437	0.6437	0.2405	0.3736	0.3736	7.4395		30.9318	5.7783
OA8-4R	F	12	4 week	Lateral Subchondral Trabecular Bone	17301	2022-07-05 11:01:00	2023-08-18 13:43:00	C0016929				Custom	E2_Imax	300	36	HR - 21.5mm	0.80	1	270	6	8847.000	0.6537	0.1284	0.1964	133.8472	1.1742	3.5675	0.0683	0.3006	0.1331	0.0282	0.1270	265.491	933.6297	-	-	-	[mg HA/ccm]	OA8-4R	Lateral Subchondral Trabecular Bone	0.6217	0.6217	0.1231	0.1980	0.198	4.8788		39.6320	3.9239
OA8-5R	F	12	4 week	Lateral Subchondral Trabecular Bone	17301	2022-07-05 11:01:00	2023-08-18 13:49:00	C0016929				Custom	E2_Imax	300	36	HR - 21.5mm	0.80	1	270	6	8847.000	0.6765	0.1892	0.2797	210.6380	1.0298	4.4926	0.0736	0.2265	0.1133	0.0299	0.1088	343.266	970.7728	-	-	-	[mg HA/ccm]	OA8-5R	Lateral Subchondral Trabecular Bone	0.6444	0.6444	0.1830	0.2840	0.284	6.5808		35.9599	5.1061
OA8-6R	F	12	4 week	Lateral Subchondral Trabecular Bone	17301	2022-07-05 11:01:00	2023-08-18 14:08:00	C0016929				Custom	E2_Imax	300	36	HR - 21.5mm	0.80	1	270	6	8847.000	0.5439	0.1404	0.2581	136.9674	0.5352	3.8306	0.0715	0.2801	0.1224	0.0291	0.1216	329.528	985.5283	-	-	-	[mg HA/ccm]	OA8-6R	Lateral Subchondral Trabecular Bone	0.5032	0.5032	0.1351	0.2685	0.2685	4.8915		36.1987	4.8605
OA6-1RK	F	12	8 week	Lateral Subchondral Trabecular Bone	18033	2023-08-17 19:19:00	2023-08-23 20:03:00	A00OA601				Custom	-	-	0	-	0.80	1	270	6	8847.000	0.7529	0.1961	0.2604	109.5705	1.0546	4.0346	0.0859	0.2617	0.1164	0.0342	0.1081	327.856	997.6671	-	-	-	[mg HA/ccm]	OA6-1RK	Lateral Subchondral Trabecular Bone	0.7106	0.7106	0.1892	0.2663	0.2663	6.0613		32.0299	4.2648
OA6-2RK	F	12	8 week	Lateral Subchondral Trabecular Bone	18034	2023-08-17 19:24:00	2023-08-23 20:18:00	A00OA602				Custom	-	-	0	-	0.80	1	270	6	8847.000	0.6963	0.1389	0.1995	150.0804	1.2784	3.6640	0.0684	0.2951	0.1391	0.0323	0.1411	264.909	976.8785	-	-	-	[mg HA/ccm]	OA6-2RK	Lateral Subchondral Trabecular Bone	0.6600	0.66	0.1313	0.199	0.199	5.4563		41.5503	4.1336
OA6-3RK	F	12	8 week	Lateral Subchondral Trabecular Bone	18035	2023-08-17 19:27:00	2023-08-29 12:07:00	A00OA603				Custom	-	-	0	-	0.80	1	270	6	8847.000	0.7280	0.1826	0.2508	188.8763	0.9272	4.5806	0.0643	0.2226	0.0986	0.0248	0.0892	308.667	914.5858	-	-	-	[mg HA/ccm]	OA6-3RK	Lateral Subchondral Trabecular Bone	0.6952	0.6952	0.1756	0.2526	0.2526	6.7890		38.6533	4.8827
OA6-4RK	F	12	8 week	Lateral Subchondral Trabecular Bone	18036	2023-08-17 19:49:00	2023-08-29 13:30:00	A00OA604				Custom	-	-	0	-	0.80	1	270	6	8847.000	0.6248	0.1293	0.2070	156.8452	1.0897	3.8752	0.0610	0.2713	0.1313	0.0239	0.1290	281.482	~ 951.583	-	-	-	[mg HA/ccm]	OA6-4RK	Lateral Subchondral Trabecular Bone	0.5943	0.5943	0.1232	0.2074	0.2074	5.2525		42.6190	4.4192
OA6-5RK	F	12	8 week	Lateral Subchondral Trabecular Bone	18037	2023-08-17 19:41:00	2023-08-29 13:46:00	A00OA605				Custom	-	-	0	-	0.80	1	270	6	8847.000	0.7846	0.1920	0.2448	200.7381	0.6311	4.1864	0.0602	0.2434	0.0976	0.0233	0.0897	308.957	~ 969.028	-	-	-	[mg HA/ccm]	OA6-5RK	Lateral Subchondral Trabecular Bone	0.7433	0.7433	0.1852	0.2492	0.2492	7.5559		40.7994	5.0829
OA6-6RK	F	12	8 week	Lateral Subchondral Trabecular Bone	18039	2023-08-17 19:58:00	2023-08-29 14:02:00	A00OA606				Custom	-	-	0	-	0.80	1	270	6	8847.000	0.5022	0.2041	0.4064	292.6983	0.8138	7.1430	0.0758	0.1412	0.0526	0.0299	0.0491	465.525	1027.2506	-	-	-	[mg HA/ccm]	OA6-6RK	Lateral Subchondral Trabecular Bone	0.4697	0.4697	0.1978	0.4212	0.4212	6.8839		34.7999	7.3286
OA6-7RK	F	12	8 week	Lateral Subchondral Trabecular Bone	18040	2023-08-17 20:08:00	2023-08-29 14:24:00	A00OA607				Custom	-	-	0	-	0.80	1	270	6	8847.000	0.5775	0.1228	0.2126	196.5253	1.3865	4.1133	0.0578	0.2574	0.1172	0.0239	0.1144	277.193	~ 948.821	-	-	-	[mg HA/ccm]	OA6-7RK	Lateral Subchondral Trabecular Bone	0.5473	0.5473	0.1152	0.2104	0.2104	5.1165		44.4257	4.6741
OA6-16LK8	F	12	NJ	Lateral Subchondral Trabecular Bone	18050	2023-08-18 13:12:00	2023-09-01 07:29:00	A00OA616				Custom	-	-	0	-	0.80	1	270	6	8847.000	0.7372	0.1858	0.2521	81.3940	0.4028	3.2499	0.0794	0.3347	0.1691	0.0319	0.1638	312.665	1013.9489	-	-	-	[mg HA/ccm]	OA6-16LK8	Lateral Subchondral Trabecular Bone	0.6995	0.6995	0.1815	0.2595	0.2595	5.8644		32.3085	4.1918
OA6-17LK9	F	12	NJ	Lateral Subchondral Trabecular Bone	18051	2023-08-18 14:29:00	2023-09-01 07:30:00	A00OA617				Custom	-	-	0	-	0.80	1	270	6	8847.000	0.8755	0.1742	0.1989	92.5162	0.4236	2.9996	0.0688	0.3584	0.1624	0.0259	0.1596	263.165	1015.4026	-	-	-	[mg HA/ccm]	OA6-17LK9	Lateral Subchondral Trabecular Bone	0.8333	0.8333	0.1709	0.2050	0.205	6.2122		36.3556	3.7273
OA6-18LK10	F	12	NJ	Lateral Subchondral Trabecular Bone	18052	2023-08-18 14:39:00	2023-09-01 07:31:00	A00OA618				Custom	-	-	0	-	0.80	1	270	6	8847.000	0.7888	0.1387	0.1758	141.3452	1.0148	3.1028	0.0655	0.3342	0.1518	0.0261	0.1422	241.577	993.1605	-	-	-	[mg HA/ccm]	OA6-18LK10	Lateral Subchondral Trabecular Bone	0.7504	0.7504	0.1336	0.1781	0.1781	5.4259		40.6094	3.6153
OA8-19L	F	11	NJ	Lateral Subchondral Trabecular Bone	17303	2022-07-05 15:12:00	2023-08-21 17:35:00	C0016931				Custom	E2_Imax	300	36	HR - 21.5mm	0.80	1	270	6	8847.000	0.6840	0.1549	0.2265	64.3300	0.7070	3.3765	0.0819	0.3096	0.1227	0.0323	0.1058	302.634	1023.3255	-	-	-	[mg HA/ccm]	OA8-19L	Lateral Subchondral Trabecular Bone	0.6472	0.6472	0.1512	0.2336	0.2336	4.9626		32.8244	3.8340
OA8-20L	F	11	NJ	Lateral Subchondral Trabecular Bone	17303	2022-07-05 15:12:00	2023-08-21 17:39:00	C0016931				Custom	E2_Imax	300	36	HR - 21.5mm	0.80	1	270	6	8847.000	0.6328	0.1627	0.2572	100.3521	0.4526	3.9371	0.0756	0.2731	0.1313	0.0293	0.1212	313.61	955.8720	-	-	-	[mg HA/ccm]	OA8-20L	Lateral Subchondral Trabecular Bone	0.5928	0.5928	0.1581	0.2668	0.2668	5.3172		33.6220	4.4851
OA8-21L	F	11	NJ	Lateral Subchondral Trabecular Bone	17303	2022-07-05 15:12:00	2023-08-21 17:43:00	C0016931				Custom	E2_Imax	300	36	HR - 21.5mm	0.80	1	270	6	8847.000	0.6524	0.1440	0.2207	113.4251	1.0206	3.3662	0.0826	0.3219	0.1413	0.0345	0.1331	301.907	1050.8739	-	-	-	[mg HA/ccm]	OA8-21L	Lateral Subchondral Trabecular Bone	0.6194	0.6194	0.1395	0.2253	0.2253	4.8471		34.7359	3.9127
OA8-22L	M	11	NJ	Lateral Subchondral Trabecular Bone	17303	2022-07-05 15:12:00	2023-08-21 17:48:00	C0016931				Custom	E2_Imax	300	36	HR - 21.5mm	0.80	1	270	6	8847.000	0.9051	0.2108	0.2329	99.9930	0.5250	4.1317	0.0651	0.2395	0.0882	0.0243	0.0770	286.57	948.1672	-	-	-	[mg HA/ccm]	OA8-22L	Lateral Subchondral Trabecular Bone	0.8632	0.8632	0.2054	0.2379	0.2379	7.5624		36.8200	4.3803
OA8-23L	M	11	NJ	Lateral Subchondral Trabecular Bone	17303	2022-07-05 15:12:00	2023-08-21 17:51:00	C0016931				Custom	E2_Imax	300	36	HR - 21.5mm	0.80	1	270	6	8847.000	0.6992	0.1781	0.2547	90.1017	0.5493	3.9540	0.0726	0.2538	0.1064	0.0235	0.0968	309.03	956.2354	-	-	-	[mg HA/ccm]	OA8-23L	Lateral Subchondral Trabecular Bone	0.6633	0.6633	0.1739	0.2622	0.2622	5.9305		34.0992	4.4706
OA8-24L	M	11	NJ	Lateral Subchondral Trabecular Bone	17303	2022-07-05 15:12:00	2023-08-21 17:56:00	C0016931				Custom	E2_Imax	300	36	HR - 21.5mm	0.80	1	270	6	8847.000	0.8403	0.2611	0.3107	126.1485	0.4170	4.3898	0.0813	0.2294	0.0975	0.0307	0.0898	370.96	969.6098	-	-	-	[mg HA/ccm]	OA8-24L	Lateral Subchondral Trabecular Bone	0.7923	0.7923	0.2554	0.3224	0.3224	7.8834		30.8617	4.9747
OA8-7R	F	11	4 week	Lateral Subchondral Trabecular Bone	17301	2022-07-05 11:01:00	2023-08-18 14:27:00	C0016929				Custom	E2_Imax	300	36	HR - 21.5mm	0.80	1	270	6	8847.000	0.7115	0.1404	0.1973	218.5504	1.0350	3.4480	0.0700	0.3019	0.1292	0.0337	0.1329	259.966	967.8653	-	-	-	[mg HA/ccm]	OA8-7R	Lateral Subchondral Trabecular Bone	0.6764	0.6764	0.1347	0.1991	0.1991	5.6873		42.2374	4.2040
OA8-8R	F	11	4 week	Lateral Subchondral Trabecular Bone	17301	2022-07-05 11:01:00	2023-08-18 14:51:00	C0016929				Custom	E2_Imax	300	36	HR - 21.5mm	0.80	1	270	6	8847.000	0.6162	0.1082	0.1756	157.4101	1.6594	3.8231	0.0681	0.2725	0.1193	0.0366	0.1168	245.938	949.9843	-	-	-	[mg HA/ccm]	OA8-8R	Lateral Subchondral Trabecular Bone	0.5753	0.5753	0.1000	0.1738	0.1738	4.6131		46.1461	4.0093
OA8-9R	F	11	4 week	Lateral Subchondral Trabecular Bone	17302	2022-07-05 12:45:00	2023-08-21 11:53:00	C0016930				Custom	E2_Imax	300	36	HR - 21.5mm	0.80	1	270	6	8847.000	0.6631	0.1209	0.1824	98.0258	1.2815	3.3648	0.0725	0.3125	0.1451	0.0320	0.1374	276.394	952.0196	-	-	-	[mg HA/ccm]	OA8-9R	Lateral Subchondral Trabecular Bone	0.6269	0.6269	0.1154	0.1840	0.184	4.3890		38.0486	3.5006
OA8-10R	M	11	4 week	Lateral Subchondral Trabecular Bone	17302	2022-07-05 12:45:00	2023-08-21 11:58:00	C0016930				Custom	E2_Imax	300	36	HR - 21.5mm	0.80	1	270	6	8847.000	0.8309	0.2628	0.3163	84.8468	0.5751	4.7435	0.0853	0.2109	0.0909	0.0297	0.0841	371.759	970.8455	-	-	-	[mg HA/ccm]	OA8-10R	Lateral Subchondral Trabecular Bone	0.7841	0.7841	0.2567	0.3274	0.3274	7.4582		29.0487	4.7559
OA8-11R	M	11	4 week	Lateral Subchondral Trabecular Bone	17302	2022-07-05 12:45:00	2023-08-21 12:03:00	C0016930				Custom	E2_Imax	300	36	HR - 21.5mm	0.80	1	270	6	8847.000	0.8013	0.2113	0.2636	131.0317	0.8019	4.7894	0.0712	0.2129	0.0806	0.0307	0.0727	324.585	970.3367	-	-	-	[mg HA/ccm]	OA8-11R	Lateral Subchondral Trabecular Bone	0.7506	0.7506	0.2027	0.2700	0.27	7.3740		36.3847	4.9119
OA8-12R	M	11	4 week	Lateral Subchondral Trabecular Bone	17302	2022-07-05 12:45:00	2023-08-21 12:08:00	C0016930				Custom	E2_Imax	300	36	HR - 21.5mm	0.80	1	270	6	8847.000	0.7213	0.2160	0.2995	167.0674	1.0702	4.8344	0.0779	0.2083	0.0881	0.0317	0.0782	373.14	1000.1384	-	-	-	[mg HA/ccm]	OA8-12R	Lateral Subchondral Trabecular Bone	0.6767	0.6767	0.2078	0.3070	0.307	7.3638		35.4433	5.4407
																																								p vs NJ ko		0.435349			0.99676
OA6-8RK	F	12	8 week	Lateral Subchondral Trabecular Bone	18041	2023-08-18 10:34:00	2023-08-29 14:39:00	A00OA608				Custom	-	-	0	-	0.80	1	270	6	8847.000	0.7151	0.1615	0.2259	176.1978	0.9649	3.8330	0.0616	0.2684	0.1342	0.0234	0.1211	290.568	~ 937.845	-	-	-	[mg HA/ccm]	OA6-8RK	Lateral Subchondral Trabecular Bone	0.6783	0.6783	0.1540	0.2271	0.2271	6.3665		41.3394	4.6931
OA6-9RK	F	12	8 week	Lateral Subchondral Trabecular Bone	18042	2023-08-18 11:08:00	2023-08-29 14:51:00	A00OA609				Custom	-	-	0	-	0.80	1	270	6	8847.000	0.7627	0.1374	0.1801	133.7316	1.1302	3.6611	0.0632	0.2839	0.1133	0.0269	0.1037	249.354	926.1430	-	-	-	[mg HA/ccm]	OA6-9RK	Lateral Subchondral Trabecular Bone	0.7251	0.7251	0.1317	0.1817	0.1817	5.5770		42.3418	3.8459
OA6-10RK	F	12	8 week	Lateral Subchondral Trabecular Bone	18043	2023-08-18 12:13:00	2023-08-29 15:13:00	A00OA610				Custom	-	-	0	-	0.80	1	270	6	8847.000	0.7638	0.1313	0.1720	125.0402	0.9337	3.2120	0.0652	0.3299	0.1494	0.0278	0.1420	243.249	963.4315	-	-	-	[mg HA/ccm]	OA6-10RK	Lateral Subchondral Trabecular Bone	0.7251	0.7251	0.1256	0.1732	0.1732	5.2732		41.9960	3.6362
OA6-11RK	F	12	8 week	Lateral Subchondral Trabecular Bone	18044	2023-08-18 12:26:00	2023-08-29 16:10:00	A00OA611				Custom	-	-	0	-	0.80	1	270	6	8847.000	0.7906	0.1488	0.1882	129.0174	1.0299	3.4401	0.0705	0.3085	0.1283	0.0350	0.1211	277.339	957.0350	-	-	-	[mg HA/ccm]	OA6-11RK	Lateral Subchondral Trabecular Bone	0.7512	0.7512	0.1424	0.1895	0.1895	5.8283		40.9399	3.8795
OA6-12RK	F	12	8 week	Lateral Subchondral Trabecular Bone	18046	2023-08-18 12:39:00	2023-08-29 16:33:00	A00OA612				Custom	-	-	0	-	0.80	1	270	6	8847.000	0.8418	0.1246	0.1480	90.2848	1.2662	3.4456	0.0557	0.2945	0.1157	0.0224	0.1053	222.242	~ 979.640	-	-	-	[mg HA/ccm]	OA6-12RK	Lateral Subchondral Trabecular Bone	0.8067	0.8067	0.1173	0.1453	0.1453	5.2116		44.4486	3.2301
																																								p vs NJ ko		0.623821			0.00935464
																																								p vs 4w ko		0.177465			0.085817
	Sex	Age months
OA7-1R	M	5		Medial Subchondral Trabecular Bone	18054	2023-08-18 15:24:00	2023-09-01 07:32:00	A00OA71R				Custom	-	-	0	-	0.80	1	270	6	8847.000	0.3527	0.1379	0.3910	235.3128	0.7046	5.8248	0.0737	0.1801	0.0909	0.0280	0.0843	429.618	919.6011	-	-	-	[mg HA/ccm]	OA7-1R	Medial Subchondral Trabecular Bone	0.3300	0.33	0.1323	0.4010	0.401	4.3631		32.9702	6.6107
OA7-2R	M	5		Medial Subchondral Trabecular Bone	18056	2023-08-18 15:57:00	2023-09-01 07:35:00	A00OA72R				Custom	-	-	0	-	0.80	1	270	6	8847.000	0.4231	0.1662	0.3929	309.6522	0.4452	5.7196	0.0673	0.1987	0.1046	0.0265	0.1093	424.53	923.8897	-	-	-	[mg HA/ccm]	OA7-2R	Medial Subchondral Trabecular Bone	0.3930	0.393	0.1599	0.4068	0.4068	5.7321		35.8536	7.2934
OA7-3R	M	5		Medial Subchondral Trabecular Bone	18058	2023-08-18 16:44:00	2023-09-01 07:37:00	A00OA73R				Custom	-	-	0	-	0.80	1	270	6	8847.000	0.5887	0.2404	0.4084	177.5066	-0.1619	5.5951	0.0753	0.1932	0.0891	0.0300	0.0845	441.611	965.9755	-	-	-	[mg HA/ccm]	OA7-3R	Medial Subchondral Trabecular Bone	0.5558	0.5558	0.2356	0.4239	0.4239	7.4411		31.5857	6.6940
OA7-4R	M	5		Medial Subchondral Trabecular Bone	18060	2023-08-18 18:03:00	2023-09-01 07:40:00	A00OA74R				Custom	-	-	0	-	0.80	1	270	6	8847.000	0.5760	0.2287	0.3971	231.7741	0.0169	5.7074	0.0748	0.1947	0.0948	0.0298	0.0968	422.277	948.2398	-	-	-	[mg HA/ccm]	OA7-4R	Medial Subchondral Trabecular Bone	0.5400	0.54	0.2219	0.4110	0.411	7.1130		32.0480	6.5857
OA7-1L	M	5		Medial Subchondral Trabecular Bone	18053	2023-08-18 15:04:00	2023-09-01 07:31:00	A00OA71L				Custom	-	-	0	-	0.80	1	270	6	8847.000	0.3622	0.1447	0.3996	234.6842	0.5285	6.1474	0.0691	0.1730	0.0761	0.0239	0.0719	425.693	920.4734	-	-	-	[mg HA/ccm]	OA7-1L	Medial Subchondral Trabecular Bone	0.3360	0.336	0.1384	0.4119	0.4119	4.7203		34.1085	7.0245
OA7-2L	M	5		Medial Subchondral Trabecular Bone	18055	2023-08-18 15:46:00	2023-09-01 07:34:00	A00OA72L				Custom	-	-	0	-	0.80	1	270	6	8847.000	0.5035	0.2242	0.4453	254.2180	0.1449	6.1175	0.0785	0.1797	0.0934	0.0300	0.0862	463.999	941.5527	-	-	-	[mg HA/ccm]	OA7-2L	Medial Subchondral Trabecular Bone	0.4710	0.471	0.2176	0.4619	0.4619	6.7728		31.1277	7.1891
OA7-3L	M	5		Medial Subchondral Trabecular Bone	18057	2023-08-18 16:29:00	2023-09-01 07:36:00	A00OA73L				Custom	-	-	0	-	0.80	1	270	6	8847.000	0.5528	0.2377	0.4301	259.6077	-0.0307	6.5215	0.0731	0.1612	0.0722	0.0283	0.0699	458.402	953.4006	-	-	-	[mg HA/ccm]	OA7-3L	Medial Subchondral Trabecular Bone	0.5179	0.5179	0.2314	0.4468	0.4468	7.6111		32.8860	7.3473
OA7-4L	M	5		Medial Subchondral Trabecular Bone	18059	2023-08-18 17:18:00	2023-09-01 07:39:00	A00OA74L				Custom	-	-	0	-	0.80	1	270	6	8847.000	0.5590	0.2199	0.3934	208.4048	-0.0769	5.6008	0.0773	0.1929	0.0903	0.0350	0.0857	430.854	958.4161	-	-	-	[mg HA/ccm]	OA7-4L	Medial Subchondral Trabecular Bone	0.5263	0.5263	0.2144	0.4073	0.4073	6.7731		31.5980	6.4343
OA7-5R	M	28		Medial Subchondral Trabecular Bone	18062	2023-08-18 19:05:00	2023-09-06 16:40:00	A00OA75R				Custom	-	-	0	-	0.80	1	270	6	8847.000	0.4994	0.1351	0.2705	181.2181	0.5628	4.4946	0.0631	0.2350	0.1187	0.0247	0.1028	335.343	992.4335	-	-	-	[mg HA/ccm]	OA7-5R	Medial Subchondral Trabecular Bone	0.4699	0.4699	0.1293	0.2751	0.2751	5.0264		38.8853	5.3482
OA7-6R	M	28		Medial Subchondral Trabecular Bone	18064	2023-08-21 12:41:00	2023-09-06 17:09:00	A00OA76R				Custom	-	-	0	-	0.80	1	270	6	8847.000	0.7880	0.1762	0.2235	128.1704	0.8895	4.4667	0.0682	0.2292	0.0833	0.0333	0.0761	271.96	973.6802	-	-	-	[mg HA/ccm]	OA7-6R	Medial Subchondral Trabecular Bone	0.7498	0.7498	0.1708	0.2278	0.2278	6.5093		38.1017	4.3407
OA7-7R	M	28		Medial Subchondral Trabecular Bone	18066	2023-08-21 13:41:00	2023-09-06 17:40:00	A00OA77R				Custom	-	-	0	-	0.80	1	270	6	8847.000	0.6927	0.1218	0.1759	96.7256	0.9230	3.7758	0.0590	0.2574	0.1036	0.0255	0.0836	228.784	~ 908.843	-	-	-	[mg HA/ccm]	OA7-7R	Medial Subchondral Trabecular Bone	0.6597	0.6597	0.1162	0.1761	0.1761	4.9179		42.3280	3.7275
OA7-8R	M	28		Medial Subchondral Trabecular Bone	18068	2023-08-21 14:51:00	2023-09-06 18:10:00	A00OA78R				Custom	-	-	0	-	0.80	1	270	6	8847.000	0.6135	0.1083	0.1766	118.1759	1.3561	3.8946	0.0534	0.2701	0.1151	0.0210	0.1081	248.7	~ 879.187	-	-	-	[mg HA/ccm]	OA7-8R	Medial Subchondral Trabecular Bone	0.5817	0.5817	0.1007	0.1731	0.1731	4.7153		46.8154	4.0528
OA7-5L	M	28		Medial Subchondral Trabecular Bone	18061	2023-08-18 18:34:00	2023-09-01 07:42:00	A00OA75L				Custom	-	-	0	-	0.80	1	270	6	8847.000	0.7493	0.1713	0.2286	86.0840	0.7525	4.2865	0.0637	0.2340	0.0873	0.0232	0.0770	283.008	971.4269	-	-	-	[mg HA/ccm]	OA7-5L	Medial Subchondral Trabecular Bone	0.7167	0.7167	0.1645	0.2296	0.2296	6.0771		36.9355	4.2399
OA7-6L	M	28		Medial Subchondral Trabecular Bone	18063	2023-08-18 19:34:00	2023-09-06 16:55:00	A00OA76L				Custom	-	-	0	-	0.80	1	270	6	8847.000	0.5957	0.1295	0.2174	156.1179	0.9961	4.2703	0.0600	0.2490	0.0930	0.0252	0.0783	273.85	~ 956.889	-	-	-	[mg HA/ccm]	OA7-6L	Medial Subchondral Trabecular Bone	0.5598	0.5598	0.1225	0.2189	0.2189	5.2632		42.9570	4.7009
OA7-7L	M	28		Medial Subchondral Trabecular Bone	18065	2023-08-21 13:11:00	2023-09-06 17:25:00	A00OA77L				Custom	-	-	0	-	0.80	1	270	6	8847.000	0.6671	0.1256	0.1883	154.3924	1.0624	3.9149	0.0542	0.2667	0.1166	0.0234	0.1072	239.76	~ 903.755	-	-	-	[mg HA/ccm]	OA7-7L	Medial Subchondral Trabecular Bone	0.6319	0.6319	0.1181	0.1869	0.1869	5.3973		45.6952	4.2704
OA7-8L	M	28		Medial Subchondral Trabecular Bone	18067	2023-08-21 14:26:00	2023-09-06 17:55:00	A00OA78L				Custom	-	-	0	-	0.80	1	270	6	8847.000	0.4435	0.0902	0.2034	220.9746	1.3097	4.4759	0.0500	0.2262	0.0949	0.0182	0.0779	274.286	~ 901.502	-	-	-	[mg HA/ccm]	OA7-8L	Medial Subchondral Trabecular Bone	0.4190	0.419	0.0835	0.1994	0.1994	4.0238		48.1756	4.8021
	Sex	Age months
OA7-1R	M	5		Lateral Subchondral Trabecular Bone	18054	2023-08-18 15:24:00	2023-09-01 07:33:00	A00OA71R				Custom	-	-	0	-	0.80	1	270	6	8847.000	0.6622	0.2977	0.4495	235.5796	-0.2714	7.0171	0.0761	0.1506	0.0602	0.0283	0.0640	461.091	909.4976	-	-	-	[mg HA/ccm]	OA7-1R	Lateral Subchondral Trabecular Bone	0.6203	0.6203	0.2910	0.4691	0.4691	8.8942		30.5626	7.1687
OA7-2R	M	5		Lateral Subchondral Trabecular Bone	18056	2023-08-18 15:57:00	2023-09-01 07:35:00	A00OA72R				Custom	-	-	0	-	0.80	1	270	6	8847.000	0.6694	0.2842	0.4245	318.1906	-0.1727	6.8449	0.0671	0.1438	0.0627	0.0265	0.0574	438.486	888.6365	-	-	-	[mg HA/ccm]	OA7-2R	Lateral Subchondral Trabecular Bone	0.6269	0.6269	0.2767	0.4414	0.4414	9.4509		34.1555	7.5379
OA7-3R	M	5		Lateral Subchondral Trabecular Bone	18058	2023-08-18 16:44:00	2023-09-01 07:38:00	A00OA73R				Custom	-	-	0	-	0.80	1	270	6	8847.000	0.7625	0.2805	0.3679	250.4782	0.0714	6.4039	0.0653	0.1562	0.0636	0.0232	0.0648	398.435	920.3281	-	-	-	[mg HA/ccm]	OA7-3R	Lateral Subchondral Trabecular Bone	0.7155	0.7155	0.2724	0.3807	0.3807	9.7072		35.6420	6.7837
OA7-4R	M	5		Lateral Subchondral Trabecular Bone	18060	2023-08-18 18:03:00	2023-09-01 07:41:00	A00OA74R				Custom	-	-	0	-	0.80	1	270	6	8847.000	0.7732	0.2744	0.3549	264.4901	-0.1832	5.4560	0.0633	0.1858	0.0888	0.0210	0.0883	383.389	918.4382	-	-	-	[mg HA/ccm]	OA7-4R	Lateral Subchondral Trabecular Bone	0.7325	0.7325	0.2675	0.3652	0.3652	9.3558		34.9686	6.3861
OA7-1L	M	5		Lateral Subchondral Trabecular Bone	18053	2023-08-18 15:04:00	2023-09-01 07:32:00	A00OA71L				Custom	-	-	0	-	0.80	1	270	6	8847.000	0.6851	0.2836	0.4139	221.1391	-0.1671	6.6170	0.0712	0.1487	0.0645	0.0243	0.0638	429.981	914.2950	-	-	-	[mg HA/ccm]	OA7-1L	Lateral Subchondral Trabecular Bone	0.6468	0.6468	0.2764	0.4274	0.4274	8.7173		31.5348	6.7391
OA7-2L	M	5		Lateral Subchondral Trabecular Bone	18055	2023-08-18 15:46:00	2023-09-01 07:34:00	A00OA72L				Custom	-	-	0	-	0.80	1	270	6	8847.000	0.6962	0.2777	0.3989	270.7565	0.0485	6.5301	0.0682	0.1538	0.0707	0.0251	0.0654	418.497	918.0748	-	-	-	[mg HA/ccm]	OA7-2L	Lateral Subchondral Trabecular Bone	0.6512	0.6512	0.2686	0.4125	0.4125	9.1090		33.9102	6.9937
OA7-3L	M	5		Lateral Subchondral Trabecular Bone	18057	2023-08-18 16:29:00	2023-09-01 07:37:00	A00OA73L				Custom	-	-	0	-	0.80	1	270	6	8847.000	0.7352	0.2674	0.3638	216.9594	0.2020	5.8813	0.0667	0.1734	0.0775	0.0243	0.0794	397.127	947.1495	-	-	-	[mg HA/ccm]	OA7-3L	Lateral Subchondral Trabecular Bone	0.6944	0.6944	0.2588	0.3727	0.3727	8.9684		34.6509	6.4578
OA7-4L	M	5		Lateral Subchondral Trabecular Bone	18059	2023-08-18 17:18:00	2023-09-01 07:39:00	A00OA74L				Custom	-	-	0	-	0.80	1	270	6	8847.000	0.8351	0.2842	0.3403	240.6902	0.1460	5.7374	0.0638	0.1741	0.0785	0.0236	0.0758	370.451	900.0484	-	-	-	[mg HA/ccm]	OA7-4L	Lateral Subchondral Trabecular Bone	0.7882	0.7882	0.2748	0.3487	0.3487	9.9360		36.1524	6.3029
OA7-5R	M	28		Lateral Subchondral Trabecular Bone	18062	2023-08-18 19:05:00	2023-09-06 16:44:00	A00OA75R				Custom	-	-	0	-	0.80	1	270	6	8847.000	1.0641	0.1990	0.1870	164.9205	0.8566	4.1362	0.0507	0.2449	0.1020	0.0183	0.1018	243.685	~ 931.085	-	-	-	[mg HA/ccm]	OA7-5R	Lateral Subchondral Trabecular Bone	1.0241	1.0241	0.1915	0.1870	0.187	8.9205		46.5720	4.3554
OA7-6R	M	28		Lateral Subchondral Trabecular Bone	18064	2023-08-21 12:41:00	2023-09-06 17:12:00	A00OA76R				Custom	-	-	0	-	0.80	1	270	6	8847.000	1.0648	0.1838	0.1726	142.7536	1.1029	4.0210	0.0506	0.2517	0.1066	0.0177	0.1100	218.389	~ 910.369	-	-	-	[mg HA/ccm]	OA7-6R	Lateral Subchondral Trabecular Bone	1.0195	1.0195	0.1767	0.1734	0.1734	8.4655		47.9007	4.1519
OA7-7R	M	28		Lateral Subchondral Trabecular Bone	18066	2023-08-21 13:41:00	2023-09-06 17:43:00	A00OA77R				Custom	-	-	0	-	0.80	1	270	6	8847.000	1.3891	0.1914	0.1378	102.2230	1.1645	3.5257	0.0472	0.2853	0.1026	0.0153	0.0984	183.718	~ 857.090	-	-	-	[mg HA/ccm]	OA7-7R	Lateral Subchondral Trabecular Bone	1.3434	1.3434	0.1848	0.1375	0.1375	9.2915		50.2865	3.4581
OA7-8R	M	28		Lateral Subchondral Trabecular Bone	18068	2023-08-21 14:51:00	2023-09-06 18:13:00	A00OA78R				Custom	-	-	0	-	0.80	1	270	6	8847.000	0.8815	0.1656	0.1879	136.6971	1.2588	4.5276	0.0506	0.2192	0.0851	0.0184	0.0753	248.046	~ 884.202	-	-	-	[mg HA/ccm]	OA7-8R	Lateral Subchondral Trabecular Bone	0.8369	0.8369	0.1555	0.1859	0.1859	7.3726		47.3994	4.4047
OA7-5L	M	28		Lateral Subchondral Trabecular Bone	18061	2023-08-18 18:34:00	2023-09-01 07:43:00	A00OA75L				Custom	-	-	0	-	0.80	1	270	6	8847.000	1.0697	0.1935	0.1809	173.4136	0.9855	4.0995	0.0471	0.2390	0.1072	0.0156	0.1011	229.438	~ 922.944	-	-	-	[mg HA/ccm]	OA7-5L	Lateral Subchondral Trabecular Bone	1.0273	1.0273	0.1848	0.1799	0.1799	9.0490		48.9653	4.4041
OA7-6L	M	28		Lateral Subchondral Trabecular Bone	18063	2023-08-18 19:34:00	2023-09-06 16:59:00	A00OA76L				Custom	-	-	0	-	0.80	1	270	6	8847.000	1.1930	0.1735	0.1454	135.3679	1.3019	3.9197	0.0475	0.2559	0.0831	0.0173	0.0803	196.293	~ 895.687	-	-	-	[mg HA/ccm]	OA7-6L	Lateral Subchondral Trabecular Bone	1.1407	1.1407	0.1635	0.1434	0.1434	8.4647		51.7616	3.7103
OA7-7L	M	28		Lateral Subchondral Trabecular Bone	18065	2023-08-21 13:11:00	2023-09-06 17:28:00	A00OA77L				Custom	-	-	0	-	0.80	1	270	6	8847.000	1.1419	0.1800	0.1576	112.9703	0.9639	3.6802	0.0484	0.2656	0.0955	0.0179	0.0820	205.669	~ 884.275	-	-	-	[mg HA/ccm]	OA7-7L	Lateral Subchondral Trabecular Bone	1.0975	1.0975	0.1724	0.1571	0.1571	8.3940		48.6843	3.8240
OA7-8L	M	28		Lateral Subchondral Trabecular Bone	18067	2023-08-21 14:26:00	2023-09-06 17:58:00	A00OA78L				Custom	-	-	0	-	0.80	1	270	6	8847.000	0.7445	0.1338	0.1798	166.5576	1.2555	4.5019	0.0476	0.2199	0.0806	0.0158	0.0724	240.704	~ 850.548	-	-	-	[mg HA/ccm]	OA7-8L	Lateral Subchondral Trabecular Bone	0.7071	0.7071	0.1248	0.1764	0.1764	6.2440		50.0465	4.4153
																																								p vs young		0.000997406			2.07335e-07
[truncated: 33 more columns]

## Sheet: Subchond Plate
																																				Mineralization											Cortical
Analysis Data																												Use these values, except in special cases								Density								Use these values for area			thickness (mm)
SampName	Genotype			MMS		Region	MeasNo	MeasDate	ListDate	Filename	S-DOB	S-Remark	Meas-Rmk	Site	Energy-I-Code	Integr.Time(msec)	ControlfileNo	Ctrlf-Name	Sigma	Support	Threshold	Unit	Data-Threshold	VOX-TV(mm3)	VOX-BV(mm3)	VOX-BV/TV	Conn-Dens.(1/mm3)	TRI-SMI	DT-Tb.N (1/mm)	DT-Tb.Th (mm)	DT-Tb.Sp (mm)	DT-Tb.(1/N).SD	DT-Tb.Th.SD	DT-Tb.Sp.SD	Mean1	Mean2	Mean3	Mean4	Mean5	Mean-Units	TRI-TV (mm3)	TRI-BV (mm3)	TRI-BV/TV	TRI-BS (mm2)	TRI-BS/BV (1/mm)	TRI-Tb.N (1/mm)	TRI-Tb.Th (mm)	cortical thickness
OA6-13LK2	WT	F	12	NJ		Medial Subchondral Plate	18047	2023-08-18 13:05:00	2023-08-30 17:38:00	A00OA613				Custom	-	-	0	-	0.8	1	270	6	8847	0.0938	0.0894	0.9528	-	~ 1.665	-	-	-	-	-	-	910.806	979.3499	-	-	-	[mg HA/ccm]	~ 0.378	~ 0.083	~ 0.221	~ 1.279	~ 15.287	~ 1.690	0.13
OA6-14LK3		F	12	NJ		Medial Subchondral Plate	18048	2023-08-18 13:31:00	2023-08-30 18:06:00	A00OA614				Custom	-	-	0	-	0.8	1	270	6	8847	0.0868	0.0803	0.9253	-	~ 2.067	-	-	-	-	-	-	866.394	957.2530	-	-	-	[mg HA/ccm]	~ 0.285	~ 0.074	~ 0.262	~ 1.232	~ 16.506	~ 2.162	0.121
OA6-15LK4		F	12	NJ		Medial Subchondral Plate	18049	2023-08-18 13:02:00	2023-08-30 18:28:00	A00OA615				Custom	-	-	0	-	0.8	1	270	6	8847	0.1072	0.1019	0.9499	-	~ 1.453	-	-	-	-	-	-	879.769	939.5900	-	-	-	[mg HA/ccm]	~ 0.289	~ 0.095	~ 0.329	~ 1.375	~ 14.425	~ 2.373	0.138
OA8-13L		M	10	NJ		Medial Subchondral Plate	17302	2022-07-05 12:45:00	2023-08-21 12:36:00	C0016930				Custom	E2_Imax	300	36	HR - 21.5mm	0.8	1	270	6	8847	0.1039	0.0916	0.8819	-	~ 1.497	-	-	-	-	-	-	821.91	924.9073	-	-	-	[mg HA/ccm]	~ 0.277	~ 0.085	~ 0.309	~ 1.359	~ 15.843	~ 2.452	0.126
OA8-14L		M	10	NJ		Medial Subchondral Plate	17302	2022-07-05 12:45:00	2023-08-21 12:37:00	C0016930				Custom	E2_Imax	300	36	HR - 21.5mm	0.8	1	270	6	8847	0.0659	0.0574	0.872	-	~ 2.681	-	-	-	-	-	-	856.582	990.9798	-	-	-	[mg HA/ccm]	~ 0.236	~ 0.054	~ 0.230	~ 0.769	~ 14.151	~ 1.628	0.141
OA8-15L		M	12	NJ		Medial Subchondral Plate	17302	2022-07-05 12:45:00	2023-08-21 12:39:00	C0016930				Custom	E2_Imax	300	36	HR - 21.5mm	0.8	1	270	6	8847	0.1327	0.1155	0.8705	-	~ 2.150	-	-	-	-	-	-	826.489	944.9689	-	-	-	[mg HA/ccm]	~ 0.464	~ 0.109	~ 0.236	~ 1.548	~ 14.097	~ 1.667	0.141
OA8-16L		F	12	NJ		Medial Subchondral Plate	17302	2022-07-05 12:45:00	2023-08-21 12:41:00	C0016930				Custom	E2_Imax	300	36	HR - 21.5mm	0.8	1	270	6	8847	0.131	0.1099	0.8387	-	~ 2.226	-	-	-	-	-	-	836.302	992.2155	-	-	-	[mg HA/ccm]	~ 0.429	~ 0.104	~ 0.243	~ 1.436	~ 13.732	~ 1.673	0.145
OA8-17L		F	12	NJ		Medial Subchondral Plate	17303	2022-07-05 15:12:00	2023-08-21 18:12:00	C0016931				Custom	E2_Imax	300	36	HR - 21.5mm	0.8	1	270	6	8847	0.0904	0.0787	0.8708	-	~ 1.660	-	-	-	-	-	-	826.925	960.4512	-	-	-	[mg HA/ccm]	~ 0.307	~ 0.073	~ 0.240	~ 1.200	~ 16.267	~ 1.952	0.122
OA8-18L		F	12	NJ		Medial Subchondral Plate	17303	2022-07-05 15:12:00	2023-08-21 18:14:00	C0016931				Custom	E2_Imax	300	36	HR - 21.5mm	0.8	1	270	6	8847	0.1044	0.0795	0.7617	-	~ 1.113	-	-	-	-	-	-	763.906	972.3719	-	-	-	[mg HA/ccm]	~ 0.269	~ 0.074	~ 0.277	~ 1.288	~ 17.235	~ 2.393	0.116
OA8-1R		M	10	4 week		Medial Subchondral Plate	17301	2022-07-05 11:01:00	2023-08-18 14:55:00	C0016929				Custom	E2_Imax	300	36	HR - 21.5mm	0.8	1	270	6	8847	0.1263	0.1021	0.808	-	~ 1.574	-	-	-	-	-	-	763.76	928.5417	-	-	-	[mg HA/ccm]	~ 0.466	~ 0.096	~ 0.206	~ 1.543	~ 16.000	~ 1.652	0.125
OA8-2R		M	10	4 week		Medial Subchondral Plate	17301	2022-07-05 11:01:00	2023-08-18 14:59:00	C0016929				Custom	E2_Imax	300	36	HR - 21.5mm	0.8	1	270	6	8847	0.3185	0.2767	0.8686	-	~ 1.706	-	-	-	-	-	-	955.872	1100.5190	-	-	-	[mg HA/ccm]	~ 0.830	~ 0.267	~ 0.322	~ 2.613	~ 9.756	~ 1.573	0.205
OA8-3R		M	12	4 week		Medial Subchondral Plate	17301	2022-07-05 11:01:00	2023-08-18 15:02:00	C0016929				Custom	E2_Imax	300	36	HR - 21.5mm	0.8	1	270	6	8847	0.1076	0.0856	0.796	-	~ 2.082	-	-	-	-	-	-	795.016	991.4886	-	-	-	[mg HA/ccm]	~ 0.332	~ 0.080	~ 0.242	~ 1.217	~ 15.059	~ 1.828	0.132
OA8-4R		F	12	4 week		Medial Subchondral Plate	17301	2022-07-05 11:01:00	2023-08-18 15:05:00	C0016929				Custom	E2_Imax	300	36	HR - 21.5mm	0.8	1	270	6	8847	0.1987	0.1683	0.8473	-	~ 2.048	-	-	-	-	-	-	905.5	1058.1426	-	-	-	[mg HA/ccm]	~ 0.578	~ 0.160	~ 0.277	~ 2.060	~ 12.841	~ 1.780	0.155
OA8-5R		F	12	4 week		Medial Subchondral Plate	17301	2022-07-05 11:01:00	2023-08-18 15:07:00	C0016929				Custom	E2_Imax	300	36	HR - 21.5mm	0.8	1	270	6	8847	0.0914	0.0717	0.784	-	~ 1.687	-	-	-	-	-	-	799.377	981.6032	-	-	-	[mg HA/ccm]	~ 0.223	~ 0.067	~ 0.300	~ 1.108	~ 16.488	~ 2.476	0.121
OA8-6R		F	12	4 week		Medial Subchondral Plate	17301	2022-07-05 11:01:00	2023-08-18 15:09:00	C0016929				Custom	E2_Imax	300	36	HR - 21.5mm	0.8	1	270	6	8847	0.1522	0.1207	0.7931	-	~ 2.040	-	-	-	-	-	-	823	1011.5502	-	-	-	[mg HA/ccm]	~ 0.341	~ 0.114	~ 0.335	~ 1.384	~ 12.086	~ 2.024	0.165
OA6-1RK						Medial Subchondral Plate	18033	2023-08-17 19:19:00	2023-08-23 20:05:00	A00OA601				Custom	-	-	0	-	0.8	1	270	6	8847	0.1783	0.1532	0.8594	-	~ 1.691	-	-	-	-	-	-	864.141	1023.1801	-	-	-	[mg HA/ccm]	~ 0.591	~ 0.145	~ 0.245	~ 1.965	~ 13.548	~ 1.662	0.147
OA6-2RK		F	12	8 week		Medial Subchondral Plate	18034	2023-08-17 19:24:00	2023-08-23 20:18:00	A00OA602				Custom	-	-	0	-	0.8	1	270	6	8847	0.0867	0.0801	0.9241	-	~ 2.228	-	-	-	-	-	-	948.676	1061.9222	-	-	-	[mg HA/ccm]	~ 0.236	~ 0.074	~ 0.314	~ 1.139	~ 15.334	~ 2.409	0.13
OA6-3RK		F	12	8 week		Medial Subchondral Plate	18035	2023-08-17 19:27:00	2023-08-29 12:10:00	A00OA603				Custom	-	-	0	-	0.8	1	270	6	8847	0.1801	0.1331	0.7389	-	~ 2.019	-	-	-	-	-	-	752.203	1010.0237	-	-	-	[mg HA/ccm]	~ 0.395	~ 0.124	~ 0.315	~ 1.927	~ 15.449	~ 2.434	0.129
OA6-4RK		F	12	8 week		Medial Subchondral Plate	18036	2023-08-17 19:49:00	2023-08-29 13:31:00	A00OA604				Custom	-	-	0	-	0.8	1	270	6	8847	0.125	0.1049	0.8393	-	~ 2.078	-	-	-	-	-	-	865.522	1051.6007	-	-	-	[mg HA/ccm]	~ 0.533	~ 0.099	~ 0.185	~ 1.636	~ 16.514	~ 1.533	0.121
OA6-5RK		F	12	8 week		Medial Subchondral Plate	18037	2023-08-17 19:41:00	2023-08-29 13:46:00	A00OA605				Custom	-	-	0	-	0.8	1	270	6	8847	0.1456	0.1323	0.9086	-	~ 2.752	-	-	-	-	-	-	938.064	1065.1932	-	-	-	[mg HA/ccm]	~ 0.533	~ 0.126	~ 0.236	~ 1.637	~ 12.962	~ 1.535	0.154
OA6-6RK		F	12	8 week		Medial Subchondral Plate	18039	2023-08-17 19:58:00	2023-08-29 14:03:00	A00OA606				Custom	-	-	0	-	0.8	1	270	6	8847	0.0534	0.0445	0.8335	-	~ 2.453	-	-	-	-	-	-	787.674	963.3587	-	-	-	[mg HA/ccm]	~ 0.185	~ 0.041	~ 0.225	~ 0.685	~ 16.374	~ 1.848	0.122
OA6-7RK		F	12	8 week		Medial Subchondral Plate	18040	2023-08-17 20:08:00	2023-08-29 14:25:00	A00OA607				Custom	-	-	0	-	0.8	1	270	6	8847	0.15	0.1358	0.9055	-	~ 2.550	-	-	-	-	-	-	940.172	1067.9553	-	-	-	[mg HA/ccm]	~ 0.543	~ 0.130	~ 0.240	~ 1.673	~ 12.811	~ 1.538	0.156
		F	12	8 week
OA6-16LK8		F	12	NJ		Medial Subchondral Plate	18050	2023-08-18 13:12:00	2023-08-30 18:43:00	A00OA616				Custom	-	-	0	-	0.8	1	270	6	8847	0.1222	0.1134	0.9286	-	~ 1.754	-	-	-	-	-	-	885.002	974.5526	-	-	-	[mg HA/ccm]	~ 0.372	~ 0.107	~ 0.288	~ 1.374	~ 12.812	~ 1.845	0.156
OA6-17LK9		F	12	NJ		Medial Subchondral Plate	18051	2023-08-18 14:29:00	2023-08-30 18:57:00	A00OA617				Custom	-	-	0	-	0.8	1	270	6	8847	0.1079	0.1034	0.9587	-	~ 1.704	-	-	-	-	-	-	922.872	987.2728	-	-	-	[mg HA/ccm]	~ 0.375	~ 0.097	~ 0.260	~ 1.328	~ 13.623	~ 1.771	0.146
OA6-18LK10		F	12	NJ		Medial Subchondral Plate	18052	2023-08-18 14:39:00	2023-08-30 19:12:00	A00OA618				Custom	-	-	0	-	0.8	1	270	6	8847	0.0764	0.0693	0.9077	-	~ 1.442	-	-	-	-	-	-	840.445	948.6760	-	-	-	[mg HA/ccm]	~ 0.293	~ 0.064	~ 0.219	~ 1.131	~ 17.629	~ 1.930	0.113
OA8-19L		F	11	NJ		Medial Subchondral Plate	17303	2022-07-05 15:12:00	2023-08-21 18:15:00	C0016931				Custom	E2_Imax	300	36	HR - 21.5mm	0.8	1	270	6	8847	0.1309	0.1171	0.8943	-	~ 2.114	-	-	-	-	-	-	906.808	1019.8365	-	-	-	[mg HA/ccm]	~ 0.417	~ 0.111	~ 0.266	~ 1.400	~ 12.572	~ 1.676	0.159
OA8-20L		F	11	NJ		Medial Subchondral Plate	17303	2022-07-05 15:12:00	2023-08-21 18:16:00	C0016931				Custom	E2_Imax	300	36	HR - 21.5mm	0.8	1	270	6	8847	0.1085	0.0921	0.8483	-	~ 1.633	-	-	-	-	-	-	823.654	979.7859	-	-	-	[mg HA/ccm]	~ 0.238	~ 0.086	~ 0.362	~ 1.190	~ 13.771	~ 2.497	0.145
OA8-21L		F	11	NJ		Medial Subchondral Plate	17303	2022-07-05 15:12:00	2023-08-21 18:18:00	C0016931				Custom	E2_Imax	300	36	HR - 21.5mm	0.8	1	270	6	8847	0.1119	0.0993	0.8877	-	~ 1.651	-	-	-	-	-	-	853.311	959.2883	-	-	-	[mg HA/ccm]	~ 0.356	~ 0.093	~ 0.261	~ 1.421	~ 15.237	~ 1.992	0.131
OA8-22L		M	11	NJ		Medial Subchondral Plate	17303	2022-07-05 15:12:00	2023-08-21 18:20:00	C0016931				Custom	E2_Imax	300	36	HR - 21.5mm	0.8	1	270	6	8847	0.1165	0.098	0.8413	-	~ 1.769	-	-	-	-	-	-	782.804	914.4404	-	-	-	[mg HA/ccm]	~ 0.367	~ 0.092	~ 0.251	~ 1.376	~ 14.890	~ 1.871	0.134
OA8-23L		M	11	NJ		Medial Subchondral Plate	17303	2022-07-05 15:12:00	2023-08-21 18:21:00	C0016931				Custom	E2_Imax	300	36	HR - 21.5mm	0.8	1	270	6	8847	0.1284	0.1183	0.9214	-	~ 2.147	-	-	-	-	-	-	903.101	993.8873	-	-	-	[mg HA/ccm]	~ 0.409	~ 0.112	~ 0.274	~ 1.446	~ 12.846	~ 1.764	0.155
OA8-24L		M	11	NJ		Medial Subchondral Plate	17303	2022-07-05 15:12:00	2023-08-21 18:22:00	C0016931				Custom	E2_Imax	300	36	HR - 21.5mm	0.8	1	270	6	8847	0.0815	0.0706	0.8667	-	~ 2.468	-	-	-	-	-	-	825.471	955.6539	-	-	-	[mg HA/ccm]	~ 0.306	~ 0.067	~ 0.219	~ 0.901	~ 13.436	~ 1.472	0.148
OA8-7R		F	11	4 week		Medial Subchondral Plate	17301	2022-07-05 11:01:00	2023-08-18 15:35:00	C0016929				Custom	E2_Imax	300	36	HR - 21.5mm	0.8	1	270	6	8847	0.2187	0.1803	0.8243	-	~ 2.514	-	-	-	-	-	-	885.947	1075.6602	-	-	-	[mg HA/ccm]	~ 0.677	~ 0.172	~ 0.254	~ 2.208	~ 12.799	~ 1.629	0.156
OA8-8R		F	11	4 week		Medial Subchondral Plate	17301	2022-07-05 11:01:00	2023-08-18 15:37:00	C0016929				Custom	E2_Imax	300	36	HR - 21.5mm	0.8	1	270	6	8847	0.1747	0.1362	0.7794	-	~ 1.379	-	-	-	-	-	-	734.177	910.5153	-	-	-	[mg HA/ccm]	~ 0.537	~ 0.130	~ 0.242	~ 1.874	~ 14.365	~ 1.742	0.139
OA8-9R		F	11	4 week		Medial Subchondral Plate	17302	2022-07-05 12:45:00	2023-08-21 12:29:00	C0016930				Custom	E2_Imax	300	36	HR - 21.5mm	0.8	1	270	6	8847	0.2004	0.1724	0.8607	-	~ 1.837	-	-	-	-	-	-	896.341	1041.5699	-	-	-	[mg HA/ccm]	~ 0.622	~ 0.165	~ 0.265	~ 2.237	~ 13.533	~ 1.796	0.147
OA8-10R		M	11	4 week		Medial Subchondral Plate	17302	2022-07-05 12:45:00	2023-08-21 12:31:00	C0016930				Custom	E2_Imax	300	36	HR - 21.5mm	0.8	1	270	6	8847	0.11	0.097	0.8814	-	~ 2.306	-	-	-	-	-	-	869.883	999.6296	-	-	-	[mg HA/ccm]	~ 0.388	~ 0.092	~ 0.237	~ 1.289	~ 13.957	~ 1.659	0.143
OA8-11R		M	11	4 week		Medial Subchondral Plate	17302	2022-07-05 12:45:00	2023-08-21 12:33:00	C0016930				Custom	E2_Imax	300	36	HR - 21.5mm	0.8	1	270	6	8847	0.1122	0.0985	0.8774	-	~ 2.471	-	-	-	-	-	-	859.634	998.2485	-	-	-	[mg HA/ccm]	~ 0.430	~ 0.093	~ 0.218	~ 1.306	~ 13.924	~ 1.519	0.143
OA8-12R		M	11	4 week		Medial Subchondral Plate	17302	2022-07-05 12:45:00	2023-08-21 12:34:00	C0016930				Custom	E2_Imax	300	36	HR - 21.5mm	0.8	1	270	6	8847	0.1967	0.1799	0.9147	-	~ 2.308	-	-	-	-	-	-	942.498	1049.0566	-	-	-	[mg HA/ccm]	~ 0.675	~ 0.172	~ 0.254	~ 2.061	~ 11.978	~ 1.526	0.167
OA6-8RK		F	12	8 week		Medial Subchondral Plate	18041	2023-08-18 10:34:00	2023-08-29 14:39:00	A00OA608				Custom	-	-	0	-	0.8	1	270	6	8847	0.0236	0.0225	0.9535	-	~ 2.948	-	-	-	-	-	-	826.852	893.5792	-	-	-	[mg HA/ccm]	~ 0.058	~ 0.018	~ 0.322	~ 0.352	~ 18.582	~ 2.992	0.107
OA6-9RK		F	12	8 week		Medial Subchondral Plate	18042	2023-08-18 11:08:00	2023-08-29 14:52:00	A00OA609				Custom	-	-	0	-	0.8	1	270	6	8847	0.1879	0.1771	0.9423	-	~ 1.823	-	-	-	-	-	-	984.438	1077.8407	-	-	-	[mg HA/ccm]	~ 0.472	~ 0.169	~ 0.359	~ 1.881	~ 11.102	~ 1.993	0.18
OA6-10RK		F	12	8 week		Medial Subchondral Plate	18043	2023-08-18 12:13:00	2023-08-29 15:14:00	A00OA610				Custom	-	-	0	-	0.8	1	270	6	8847	0.1472	0.1384	0.9408	-	~ 2.018	-	-	-	-	-	-	940.535	1016.2022	-	-	-	[mg HA/ccm]	~ 0.432	~ 0.131	~ 0.304	~ 1.711	~ 12.971	~ 1.976	0.154
OA6-11RK		F	12	8 week		Medial Subchondral Plate	18044	2023-08-18 12:26:00	2023-08-29 16:10:00	A00OA611				Custom	-	-	0	-	0.8	1	270	6	8847	0.1529	0.1424	0.9313	-	~ 2.307	-	-	-	-	-	-	945.986	1037.7175	-	-	-	[mg HA/ccm]	~ 0.575	~ 0.135	~ 0.234	~ 1.887	~ 13.968	~ 1.639	0.143
OA6-12RK		F	12	8 week		Medial Subchondral Plate	18046	2023-08-18 12:39:00	2023-08-29 16:33:00	A00OA612				Custom	-	-	0	-	0.8	1	270	6	8847	0.0361	0.0315	0.8745	-	~ 1.917	-	-	-	-	-	-	821.256	961.1782	-	-	-	[mg HA/ccm]	~ 0.109	~ 0.028	~ 0.257	~ 0.666	~ 23.559	~ 3.038	0.084
OA6-13LK2		F	12	NJ		Lateral Subchondral Plate	18047	2023-08-18 13:05:00	2023-08-30 17:42:00	A00OA613				Custom	-	-	0	-	0.8	1	270	6	8847	0.0896	0.0742	0.8275	-	~ 1.550	-	-	-	-	-	-	831.65	989.8168	-	-	-	[mg HA/ccm]	~ 0.262	~ 0.069	~ 0.263	~ 1.221	~ 17.672	~ 2.327	0.113
OA6-14LK3		F	12	NJ		Lateral Subchondral Plate	18048	2023-08-18 13:31:00	2023-08-30 18:07:00	A00OA614				Custom	-	-	0	-	0.8	1	270	6	8847	0.1057	0.091	0.8613	-	~ 1.558	-	-	-	-	-	-	854.474	979.3499	-	-	-	[mg HA/ccm]	~ 0.312	~ 0.085	~ 0.272	~ 1.402	~ 16.479	~ 2.242	0.121
OA6-15LK4		F	12	NJ		Lateral Subchondral Plate	18049	2023-08-18 13:02:00	2023-08-30 18:30:00	A00OA615				Custom	-	-	0	-	0.8	1	270	6	8847	0.0534	0.0496	0.9293	-	~ 2.585	-	-	-	-	-	-	889.218	1011.4048	-	-	-	[mg HA/ccm]	~ 0.262	~ 0.046	~ 0.176	~ 0.708	~ 15.312	~ 1.350	0.13
OA8-13L		M	10	NJ		Lateral Subchondral Plate	17302	2022-07-05 12:45:00	2023-08-21 12:57:00	C0016930				Custom	E2_Imax	300	36	HR - 21.5mm	0.8	1	270	6	8847	0.0605	0.056	0.9266	-	~ 2.436	-	-	-	-	-	-	875.189	976.2971	-	-	-	[mg HA/ccm]	~ 0.228	~ 0.053	~ 0.232	~ 0.717	~ 13.488	~ 1.570	0.148
OA8-14L		M	10	NJ		Lateral Subchondral Plate	17302	2022-07-05 12:45:00	2023-08-21 12:59:00	C0016930				Custom	E2_Imax	300	36	HR - 21.5mm	0.8	1	270	6	8847	0.1147	0.0976	0.8514	-	~ 2.539	-	-	-	-	-	-	848.222	1006.3167	-	-	-	[mg HA/ccm]	~ 0.569	~ 0.093	~ 0.164	~ 1.275	~ 13.648	~ 1.119	0.146
OA8-15L		M	12	NJ		Lateral Subchondral Plate	17302	2022-07-05 12:45:00	2023-08-21 13:00:00	C0016930				Custom	E2_Imax	300	36	HR - 21.5mm	0.8	1	270	6	8847	0.0912	0.0704	0.7716	-	~ 1.975	-	-	-	-	-	-	745.08	937.2641	-	-	-	[mg HA/ccm]	~ 0.386	~ 0.065	~ 0.170	~ 1.128	~ 17.157	~ 1.458	0.116
OA8-16L		F	12	NJ		Lateral Subchondral Plate	17302	2022-07-05 12:45:00	2023-08-21 13:01:00	C0016930				Custom	E2_Imax	300	36	HR - 21.5mm	0.8	1	270	6	8847	0.0965	0.0853	0.8834	-	~ 1.934	-	-	-	-	-	-	882.313	1005.5899	-	-	-	[mg HA/ccm]	~ 0.378	~ 0.079	~ 0.210	~ 1.239	~ 15.526	~ 1.637	0.128
OA8-17L		F	12	NJ		Lateral Subchondral Plate	17303	2022-07-05 15:12:00	2023-08-21 18:24:00	C0016931				Custom	E2_Imax	300	36	HR - 21.5mm	0.8	1	270	6	8847	0.0679	0.0536	0.7898	-	~ 2.056	-	-	-	-	-	-	770.956	974.4798	-	-	-	[mg HA/ccm]	~ 0.317	~ 0.049	~ 0.156	~ 0.916	~ 18.394	~ 1.443	0.108
OA8-18L		F	12	NJ		Lateral Subchondral Plate	17303	2022-07-05 15:12:00	2023-08-21 18:25:00	C0016931				Custom	E2_Imax	300	36	HR - 21.5mm	0.8	1	270	6	8847	0.0556	0.0502	0.9014	-	~ 2.299	-	-	-	-	-	-	840.082	975.1340	-	-	-	[mg HA/ccm]	~ 0.182	~ 0.047	~ 0.262	~ 0.694	~ 14.538	~ 1.907	0.137
OA8-1R				4 week		Lateral Subchondral Plate	17301	2022-07-05 11:01:00	2023-08-18 15:39:00	C0016929				Custom	E2_Imax	300	36	HR - 21.5mm	0.8	1	270	6	8847	0.0621	0.0459	0.7402	-	~ 1.247	-	-	-	-	-	-	685.258	892.2708	-	-	-	[mg HA/ccm]	~ 0.175	~ 0.043	~ 0.246	~ 0.724	~ 16.759	~ 2.065	0.119
OA8-2R		M	10	4 week		Lateral Subchondral Plate	17301	2022-07-05 11:01:00	2023-08-18 15:41:00	C0016929				Custom	E2_Imax	300	36	HR - 21.5mm	0.8	1	270	6	8847	0.0998	0.0807	0.8077	-	~ 2.747	-	-	-	-	-	-	813.333	994.8322	-	-	-	[mg HA/ccm]	~ 0.476	~ 0.077	~ 0.161	~ 1.018	~ 13.188	~ 1.067	0.151
OA8-3R		M	10	4 week		Lateral Subchondral Plate	17301	2022-07-05 11:01:00	2023-08-18 15:43:00	C0016929				Custom	E2_Imax	300	36	HR - 21.5mm	0.8	1	270	6	8847	0.0973	0.0732	0.7517	-	~ 1.461	-	-	-	-	-	-	764.196	970.3367	-	-	-	[mg HA/ccm]	~ 0.295	~ 0.068	~ 0.231	~ 1.232	~ 18.086	~ 2.088	0.11
OA8-4R		M	12	4 week		Lateral Subchondral Plate	17301	2022-07-05 11:01:00	2023-08-18 15:45:00	C0016929				Custom	E2_Imax	300	36	HR - 21.5mm	0.8	1	270	6	8847	0.1169	0.0946	0.8097	-	~ 1.805	-	-	-	-	-	-	823.582	988.0723	-	-	-	[mg HA/ccm]	~ 0.306	~ 0.088	~ 0.290	~ 1.360	~ 15.293	~ 2.218	0.13
OA8-5R		F	12	4 week		Lateral Subchondral Plate	17301	2022-07-05 11:01:00	2023-08-18 15:46:00	C0016929				Custom	E2_Imax	300	36	HR - 21.5mm	0.8	1	270	6	8847	0.0767	0.0622	0.8112	-	~ 2.293	-	-	-	-	-	-	805.192	996.7221	-	-	-	[mg HA/ccm]	~ 0.227	~ 0.059	~ 0.260	~ 0.774	~ 13.048	~ 1.700	0.153
OA8-6R		F	12	4 week		Lateral Subchondral Plate	17301	2022-07-05 11:01:00	2023-08-18 15:48:00	C0016929				Custom	E2_Imax	300	36	HR - 21.5mm	0.8	1	270	6	8847	0.0951	0.0767	0.8072	-	~ 2.159	-	-	-	-	-	-	766.159	932.0306	-	-	-	[mg HA/ccm]	~ 0.437	~ 0.072	~ 0.164	~ 1.188	~ 16.491	~ 1.358	0.121
		F	12	4 week
OA6-1RK		F	12	8 week		Lateral Subchondral Plate	18033	2023-08-17 19:19:00	2023-08-23 20:06:00	A00OA601				Custom	-	-	0	-	0.8	1	270	6	8847	0.1022	0.0943	0.9233	-	~ 1.760	-	-	-	-	-	-	858.181	943.0790	-	-	-	[mg HA/ccm]	~ 0.325	~ 0.088	~ 0.271	~ 1.298	~ 14.721	~ 1.996	0.135
OA6-2RK		F	12	8 week		Lateral Subchondral Plate	18034	2023-08-17 19:24:00	2023-08-23 20:19:00	A00OA602				Custom	-	-	0	-	0.8	1	270	6	8847	0.0715	0.0668	0.9342	-	~ 2.171	-	-	-	-	-	-	906.081	1019.6912	-	-	-	[mg HA/ccm]	~ 0.203	~ 0.062	~ 0.307	~ 0.788	~ 12.564	~ 1.932	0.159
OA6-3RK		F	12	8 week		Lateral Subchondral Plate	18035	2023-08-17 19:27:00	2023-08-29 12:10:00	A00OA603				Custom	-	-	0	-	0.8	1	270	6	8847	0.0604	0.0562	0.9301	-	~ 2.507	-	-	-	-	-	-	874.608	986.6186	-	-	-	[mg HA/ccm]	~ 0.179	~ 0.053	~ 0.295	~ 0.683	~ 12.855	~ 1.897	0.155
OA6-4RK		F	12	8 week		Lateral Subchondral Plate	18036	2023-08-17 19:49:00	2023-08-29 13:32:00	A00OA604				Custom	-	-	0	-	0.8	1	270	6	8847	0.038	0.0354	0.9296	-	~ 2.507	-	-	-	-	-	-	859.562	961.2508	-	-	-	[mg HA/ccm]	~ 0.120	~ 0.033	~ 0.273	~ 0.529	~ 16.024	~ 2.193	0.124
OA6-5RK		F	12	8 week		Lateral Subchondral Plate	18037	2023-08-17 19:41:00	2023-08-29 13:47:00	A00OA605				Custom	-	-	0	-	0.8	1	270	6	8847	0.08	0.0653	0.8165	-	~ 1.618	-	-	-	-	-	-	786.875	935.1562	-	-	-	[mg HA/ccm]	~ 0.315	~ 0.060	~ 0.191	~ 1.225	~ 20.282	~ 1.940	0.098
OA6-6RK		F	12	8 week		Lateral Subchondral Plate	18039	2023-08-17 19:58:00	2023-08-29 14:04:00	A00OA606				Custom	-	-	0	-	0.8	1	270	6	8847	0.0857	0.0813	0.949	-	~ 2.111	-	-	-	-	-	-	961.251	1050.2196	-	-	-	[mg HA/ccm]	~ 0.270	~ 0.077	~ 0.284	~ 0.989	~ 12.847	~ 1.826	0.155
OA6-7RK		F	12	8 week		Lateral Subchondral Plate	18040	2023-08-17 20:08:00	2023-08-29 14:26:00	A00OA607				Custom	-	-	0	-	0.8	1	270	6	8847	0.0954	0.0874	0.9166	-	~ 1.829	-	-	-	-	-	-	903.755	1009.8057	-	-	-	[mg HA/ccm]	~ 0.304	~ 0.082	~ 0.270	~ 1.172	~ 14.263	~ 1.927	0.14
OA6-16LK8		F	12	NJ		Lateral Subchondral Plate	18050	2023-08-18 13:12:00	2023-08-30 18:45:00	A00OA616				Custom	-	-	0	-	0.8	1	270	6	8847	0.084	0.0706	0.8412	-	~ 2.023	-	-	-	-	-	-	826.489	1002.6824	-	-	-	[mg HA/ccm]	~ 0.486	~ 0.065	~ 0.135	~ 1.142	~ 17.341	~ 1.173	0.115
OA6-17LK9		F	12	NJ		Lateral Subchondral Plate	18051	2023-08-18 14:29:00	2023-08-30 18:58:00	A00OA617				Custom	-	-	0	-	0.8	1	270	6	8847	0.0806	0.0666	0.8263	-	~ 1.842	-	-	-	-	-	-	815.877	993.8146	-	-	-	[mg HA/ccm]	~ 0.413	~ 0.062	~ 0.150	~ 1.087	~ 17.457	~ 1.314	0.114
OA6-18LK10		F	12	NJ		Lateral Subchondral Plate	18052	2023-08-18 14:39:00	2023-08-30 19:13:00	A00OA618				Custom	-	-	0	-	0.8	1	270	6	8847	0.0468	0.0408	0.8702	-	~ 2.027	-	-	-	-	-	-	790.218	942.2795	-	-	-	[mg HA/ccm]	~ 0.238	~ 0.037	~ 0.155	~ 0.786	~ 21.247	~ 1.651	0.094
OA8-19L		F	11	NJ		Lateral Subchondral Plate	17303	2022-07-05 15:12:00	2023-08-21 18:26:00	C0016931				Custom	E2_Imax	300	36	HR - 21.5mm	0.8	1	270	6	8847	0.0556	0.0527	0.9467	-	~ 2.439	-	-	-	-	-	-	903.029	999.2662	-	-	-	[mg HA/ccm]	~ 0.190	~ 0.049	~ 0.261	~ 0.668	~ 13.439	~ 1.757	0.148
OA8-20L		F	11	NJ		Lateral Subchondral Plate	17303	2022-07-05 15:12:00	2023-08-21 18:28:00	C0016931				Custom	E2_Imax	300	36	HR - 21.5mm	0.8	1	270	6	8847	0.0635	0.0586	0.9226	-	~ 2.672	-	-	-	-	-	-	876.134	985.0195	-	-	-	[mg HA/ccm]	~ 0.202	~ 0.055	~ 0.274	~ 0.742	~ 13.358	~ 1.832	0.149
OA8-21L		F	11	NJ		Lateral Subchondral Plate	17303	2022-07-05 15:12:00	2023-08-21 18:29:00	C0016931				Custom	E2_Imax	300	36	HR - 21.5mm	0.8	1	270	6	8847	0.068	0.0583	0.8582	-	~ 2.324	-	-	-	-	-	-	804.319	961.8323	-	-	-	[mg HA/ccm]	~ 0.271	~ 0.054	~ 0.200	~ 0.925	~ 17.035	~ 1.707	0.117
OA8-22L		M	11	NJ		Lateral Subchondral Plate	17303	2022-07-05 15:12:00	2023-08-21 18:30:00	C0016931				Custom	E2_Imax	300	36	HR - 21.5mm	0.8	1	270	6	8847	0.0567	0.0448	0.7906	-	~ 2.748	-	-	-	-	-	-	724.727	917.8566	-	-	-	[mg HA/ccm]	~ 0.267	~ 0.041	~ 0.155	~ 0.818	~ 19.695	~ 1.531	0.101
OA8-23L		M	11	NJ		Lateral Subchondral Plate	17303	2022-07-05 15:12:00	2023-08-21 18:32:00	C0016931				Custom	E2_Imax	300	36	HR - 21.5mm	0.8	1	270	6	8847	0.1314	0.1113	0.8469	-	~ 2.491	-	-	-	-	-	-	832.377	981.7486	-	-	-	[mg HA/ccm]	~ 0.456	~ 0.106	~ 0.232	~ 1.399	~ 13.177	~ 1.531	0.151
OA8-24L		M	11	NJ		Lateral Subchondral Plate	17303	2022-07-05 15:12:00	2023-08-21 18:34:00	C0016931				Custom	E2_Imax	300	36	HR - 21.5mm	0.8	1	270	6	8847	0.0755	0.0462	0.6119	-	~ 1.814	-	-	-	-	-	-	559.51	861.7422	-	-	-	[mg HA/ccm]	~ 0.197	~ 0.042	~ 0.214	~ 0.869	~ 20.555	~ 2.206	0.097
OA8-7R		F	11	4 week		Lateral Subchondral Plate	17301	2022-07-05 11:01:00	2023-08-18 15:50:00	C0016929				Custom	E2_Imax	300	36	HR - 21.5mm	0.8	1	270	6	8847	0.1105	0.0861	0.7789	-	~ 2.001	-	-	-	-	-	-	818.494	1030.0853	-	-	-	[mg HA/ccm]	~ 0.365	~ 0.081	~ 0.223	~ 1.203	~ 14.726	~ 1.643	0.135
OA8-8R		F	11	4 week		Lateral Subchondral Plate	17301	2022-07-05 11:01:00	2023-08-18 15:52:00	C0016929				Custom	E2_Imax	300	36	HR - 21.5mm	0.8	1	270	6	8847	0.1833	0.1453	0.7929	-	~ 0.164	-	-	-	-	-	-	726.544	883.9118	-	-	-	[mg HA/ccm]	~ 0.763	~ 0.140	~ 0.183	~ 2.106	~ 15.010	~ 1.379	0.133
OA8-9R		F	11	4 week		Lateral Subchondral Plate	17302	2022-07-05 12:45:00	2023-08-21 12:46:00	C0016930				Custom	E2_Imax	300	36	HR - 21.5mm	0.8	1	270	6	8847	0.102	0.0833	0.8173	-	~ 1.172	-	-	-	-	-	-	769.212	932.1033	-	-	-	[mg HA/ccm]	~ 0.432	~ 0.078	~ 0.181	~ 1.254	~ 15.964	~ 1.451	0.125
OA8-10R		M	11	4 week		Lateral Subchondral Plate	17302	2022-07-05 12:45:00	2023-08-21 12:48:00	C0016930				Custom	E2_Imax	300	36	HR - 21.5mm	0.8	1	270	6	8847	0.1091	0.0836	0.7658	-	~ 1.866	-	-	-	-	-	-	761.507	958.9975	-	-	-	[mg HA/ccm]	~ 0.355	~ 0.078	~ 0.221	~ 1.271	~ 16.144	~ 1.790	0.123
OA8-11R		M	11	4 week		Lateral Subchondral Plate	17302	2022-07-05 12:45:00	2023-08-21 12:49:00	C0016930				Custom	E2_Imax	300	36	HR - 21.5mm	0.8	1	270	6	8847	0.0504	0.0231	0.4593	-	~ 2.558	-	-	-	-	-	-	484.933	890.8171	-	-	-	[mg HA/ccm]	~ 0.130	~ 0.020	~ 0.156	~ 0.551	~ 27.068	~ 2.113	0.073
OA8-12R		M	11	4 week		Lateral Subchondral Plate	17302	2022-07-05 12:45:00	2023-08-21 12:54:00	C0016930				Custom	E2_Imax	300	36	HR - 21.5mm	0.8	1	270	6	8847	0.1446	0.1189	0.8223	-	~ 1.781	-	-	-	-	-	-	814.714	976.0789	-	-	-	[mg HA/ccm]	~ 0.488	~ 0.112	~ 0.229	~ 1.588	~ 14.164	~ 1.627	0.141
OA6-8RK		F	12	8 week		Lateral Subchondral Plate	18041	2023-08-18 10:34:00	2023-08-29 14:40:00	A00OA608				Custom	-	-	0	-	0.8	1	270	6	8847	0.0321	0.0264	0.8219	-	~ 1.840	-	-	-	-	-	-	693.472	848.0771	-	-	-	[mg HA/ccm]	~ 0.156	~ 0.023	~ 0.151	~ 0.560	~ 23.739	~ 1.795	0.084
OA6-9RK		F	12	8 week		Lateral Subchondral Plate	18042	2023-08-18 11:08:00	2023-08-29 14:53:00	A00OA609				Custom	-	-	0	-	0.8	1	270	6	8847	0.0747	0.0703	0.9412	-	~ 2.885	-	-	-	-	-	-	892.198	991.4160	-	-	-	[mg HA/ccm]	~ 0.317	~ 0.066	~ 0.209	~ 0.862	~ 13.015	~ 1.360	0.153
OA6-10RK		F	12	8 week		Lateral Subchondral Plate	18043	2023-08-18 12:13:00	2023-08-29 15:15:00	A00OA610				Custom	-	-	0	-	0.8	1	270	6	8847	0.0581	0.0543	0.9344	-	~ 2.806	-	-	-	-	-	-	868.284	970.1913	-	-	-	[mg HA/ccm]	~ 0.335	~ 0.051	~ 0.152	~ 0.740	~ 14.424	~ 1.102	0.138
OA6-11RK		F	12	8 week		Lateral Subchondral Plate	18044	2023-08-18 12:26:00	2023-08-29 16:11:00	A00OA611				Custom	-	-	0	-	0.8	1	270	6	8847	0.1296	0.1127	0.869	-	~ 1.446	-	-	-	-	-	-	857.526	975.4975	-	-	-	[mg HA/ccm]	~ 0.359	~ 0.105	~ 0.294	~ 1.661	~ 15.730	~ 2.313	0.127
OA6-12RK		F	12	8 week		Lateral Subchondral Plate	18046	2023-08-18 12:39:00	2023-08-29 16:34:00	A00OA612				Custom	-	-	0	-	0.8	1	270	6	8847	0.0382	0.0335	0.8761	-	~ 1.873	-	-	-	-	-	-	790.509	929.0505	-	-	-	[mg HA/ccm]	~ 0.125	~ 0.031	~ 0.250	~ 0.580	~ 18.462	~ 2.307	0.108
		Sex	Age months																																													average
OA7-1L		M	5			Medial Subchondral Plate	18053	2023-08-18 15:04:00	2023-08-31 16:09:00	A00OA71L				Custom	-	-	0	-	0.8	1	270	6	8847	0.1033	0.0955	0.925	-	~ 1.556	-	-	-	-	-	-	814.714	884.4933	-	-	-	[mg HA/ccm]	~ 0.328	~ 0.089	~ 0.273	~ 1.418	~ 15.823	~ 2.159	0.126	0.1085
OA7-1R		M	5			Medial Subchondral Plate	18054	2023-08-18 15:24:00	2023-08-31 16:24:00	A00OA71R				Custom	-	-	0	-	0.8	1	270	6	8847	0.0934	0.0886	0.9486	-	~ 1.479	-	-	-	-	-	-	843.861	904.1188	-	-	-	[mg HA/ccm]	~ 0.362	~ 0.082	~ 0.228	~ 1.354	~ 16.375	~ 1.869	0.122	0.1165
OA7-2L		M	5			Medial Subchondral Plate	18055	2023-08-18 15:46:00	2023-08-31 16:38:00	A00OA72L				Custom	-	-	0	-	0.8	1	270	6	8847	0.0935	0.0842	0.901	-	~ 1.526	-	-	-	-	-	-	793.635	882.1673	-	-	-	[mg HA/ccm]	~ 0.359	~ 0.078	~ 0.218	~ 1.307	~ 16.641	~ 1.819	0.12	0.1025
OA7-2R		M	5			Medial Subchondral Plate	18056	2023-08-18 15:57:00	2023-08-31 16:52:00	A00OA72R				Custom	-	-	0	-	0.8	1	270	6	8847	0.0844	0.0782	0.9266	-	~ 1.870	-	-	-	-	-	-	816.531	891.3259	-	-	-	[mg HA/ccm]	~ 0.314	~ 0.073	~ 0.233	~ 1.162	~ 15.843	~ 1.848	0.126	0.1185
OA7-3L		M	5			Medial Subchondral Plate	18057	2023-08-18 16:29:00	2023-08-31 17:17:00	A00OA73L				Custom	-	-	0	-	0.8	1	270	6	8847	0.1047	0.0979	0.9345	-	~ 1.620	-	-	-	-	-	-	864.577	930.2862	-	-	-	[mg HA/ccm]	~ 0.289	~ 0.091	~ 0.316	~ 1.346	~ 14.684	~ 2.326	0.136	0.134
OA7-3R		M	5			Medial Subchondral Plate	18058	2023-08-18 16:44:00	2023-08-31 17:35:00	A00OA73R				Custom	-	-	0	-	0.8	1	270	6	8847	0.0797	0.0741	0.9295	-	~ 2.210	-	-	-	-	-	-	864.795	951.8015	-	-	-	[mg HA/ccm]	~ 0.364	~ 0.069	~ 0.191	~ 1.091	~ 15.674	~ 1.496	0.127	0.1105
OA7-4L		M	5			Medial Subchondral Plate	18059	2023-08-18 17:18:00	2023-08-31 17:51:00	A00OA74L				Custom	-	-	0	-	0.8	1	270	6	8847	0.0925	0.0851	0.9198	-	~ 1.839	-	-	-	-	-	-	823.727	909.4976	-	-	-	[mg HA/ccm]	~ 0.313	~ 0.080	~ 0.256	~ 1.125	~ 13.986	~ 1.793	0.143	0.1145
OA7-4R		M	5			Medial Subchondral Plate	18060	2023-08-18 18:03:00	2023-08-31 18:08:00	A00OA74R				Custom	-	-	0	-	0.8	1	270	6	8847	0.0846	0.0769	0.9082	-	~ 1.642	-	-	-	-	-	-	808.899	891.1805	-	-	-	[mg HA/ccm]	~ 0.321	~ 0.071	~ 0.223	~ 1.208	~ 16.825	~ 1.878	0.118	0.1085
OA7-5L						Medial Subchondral Plate	18061	2023-08-18 18:34:00	2023-08-31 18:22:00	A00OA75L				Custom	-	-	0	-	0.8	1	270	6	8847	0.0881	0.0819	0.9302	-	~ 1.349	-	-	-	-	-	-	808.245	880.8589	-	-	-	[mg HA/ccm]	~ 0.329	~ 0.076	~ 0.232	~ 1.315	~ 17.200	~ 1.999	0.116	0.124
OA7-5R		M	28			Medial Subchondral Plate	18062	2023-08-18 19:05:00	2023-09-06 16:44:00	A00OA75R				Custom	-	-	0	-	0.8	1	270	6	8847	0.0987	0.0465	0.4713	-	~ 1.758	-	-	-	-	-	-	469.523	862.9780	-	-	-	[mg HA/ccm]	~ 0.298	~ 0.043	~ 0.144	~ 0.997	~ 23.157	~ 1.671	0.086	0.0855
OA7-6L		M	28			Medial Subchondral Plate	18063	2023-08-18 19:34:00	2023-09-06 16:59:00	A00OA76L				Custom	-	-	0	-	0.8	1	270	6	8847	0.1134	0.1071	0.9443	-	~ 1.994	-	-	-	-	-	-	880.786	952.2376	-	-	-	[mg HA/ccm]	~ 0.364	~ 0.101	~ 0.277	~ 1.312	~ 12.981	~ 1.799	0.154	0.123
OA7-6R		M	28			Medial Subchondral Plate	18064	2023-08-21 12:41:00	2023-09-06 17:13:00	A00OA76R				Custom	-	-	0	-	0.8	1	270	6	8847	0.0914	0.0846	0.9257	-	~ 1.352	-	-	-	-	-	-	805.773	881.5859	-	-	-	[mg HA/ccm]	~ 0.397	~ 0.079	~ 0.199	~ 1.295	~ 16.361	~ 1.629	0.122	0.126
OA7-7L		M	28			Medial Subchondral Plate	18065	2023-08-21 13:11:00	2023-09-06 17:28:00	A00OA77L				Custom	-	-	0	-	0.8	1	270	6	8847	0.0522	0.0425	0.8139	-	~ 1.766	-	-	-	-	-	-	701.686	839.2093	-	-	-	[mg HA/ccm]	~ 0.201	~ 0.038	~ 0.189	~ 0.909	~ 23.845	~ 2.260	0.083	0.084
OA7-7R		M	28			Medial Subchondral Plate	18066	2023-08-21 13:41:00	2023-09-06 17:43:00	A00OA77R				Custom	-	-	0	-	0.8	1	270	6	8847	0.0771	0.0674	0.8739	-	~ 2.023	-	-	-	-	-	-	795.524	928.5417	-	-	-	[mg HA/ccm]	~ 0.324	~ 0.063	~ 0.194	~ 1.059	~ 16.799	~ 1.634	0.119	0.0995
OA7-8L		M	28			Medial Subchondral Plate	18067	2023-08-21 14:26:00	2023-09-06 17:58:00	A00OA78L				Custom	-	-	0	-	0.8	1	270	6	8847	0.0669	0.057	0.8523	-	~ 2.051	-	-	-	-	-	-	792.762	935.5923	-	-	-	[mg HA/ccm]	~ 0.223	~ 0.052	~ 0.235	~ 1.004	~ 19.073	~ 2.246	0.104	0.118
OA7-8R		M	28			Medial Subchondral Plate	18068	2023-08-21 14:51:00	2023-09-06 18:14:00	A00OA78R				Custom	-	-	0	-	0.8	1	270	6	8847	0.0352	0.029	0.823	-	~ 1.433	-	-	-	-	-	-	726.835	890.3809	-	-	-	[mg HA/ccm]	~ 0.081	~ 0.024	~ 0.304	~ 0.585	~ 23.702	~ 3.610	0.084	0.11
		M	28
																																														p y vs O	0.0720905	0.544208
OA7-1L						Lateral Subchondral Plate	18053	2023-08-18 15:04:00	2023-08-31 16:10:00	A00OA71L				Custom	-	-	0	-	0.8	1	270	6	8847	0.0522	0.0429	0.8204	-	~ 1.999	-	-	-	-	-	-	725.89	862.4692	-	-	-	[mg HA/ccm]	~ 0.205	~ 0.039	~ 0.189	~ 0.851	~ 21.820	~ 2.072	0.091
OA7-1R		Sex	Age months			Lateral Subchondral Plate	18054	2023-08-18 15:24:00	2023-08-31 16:25:00	A00OA71R				Custom	-	-	0	-	0.8	1	270	6	8847	0.0816	0.0694	0.8496	-	~ 1.700	-	-	-	-	-	-	795.306	929.4866	-	-	-	[mg HA/ccm]	~ 0.306	~ 0.064	~ 0.211	~ 1.163	~ 17.968	~ 1.898	0.111
OA7-2L		M	5			Lateral Subchondral Plate	18055	2023-08-18 15:46:00	2023-08-31 16:39:00	A00OA72L				Custom	-	-	0	-	0.8	1	270	6	8847	0.0623	0.0418	0.6713	-	~ 1.573	-	-	-	-	-	-	636.122	876.8611	-	-	-	[mg HA/ccm]	~ 0.219	~ 0.038	~ 0.173	~ 0.885	~ 23.282	~ 2.015	0.085
OA7-2R		M	5			Lateral Subchondral Plate	18056	2023-08-18 15:57:00	2023-08-31 16:53:00	A00OA72R				Custom	-	-	0	-	0.8	1	270	6	8847	0.0876	0.0667	0.7613	-	~ 2.005	-	-	-	-	-	-	710.408	894.0153	-	-	-	[mg HA/ccm]	~ 0.399	~ 0.062	~ 0.155	~ 1.120	~ 18.022	~ 1.400	0.111
OA7-3L		M	5			Lateral Subchondral Plate	18057	2023-08-18 16:29:00	2023-08-31 17:18:00	A00OA73L				Custom	-	-	0	-	0.8	1	270	6	8847	0.0457	0.0428	0.9372	-	~ 2.326	-	-	-	-	-	-	906.009	1017.2198	-	-	-	[mg HA/ccm]	~ 0.155	~ 0.040	~ 0.258	~ 0.608	~ 15.129	~ 1.957	0.132
OA7-3R		M	5			Lateral Subchondral Plate	18058	2023-08-18 16:44:00	2023-08-31 17:36:00	A00OA73R				Custom	-	-	0	-	0.8	1	270	6	8847	0.0826	0.0532	0.6448	-	~ 1.559	-	-	-	-	-	-	652.404	914.3677	-	-	-	[mg HA/ccm]	~ 0.225	~ 0.048	~ 0.216	~ 1.031	~ 21.138	~ 2.289	0.094
OA7-4L		M	5			Lateral Subchondral Plate	18059	2023-08-18 17:18:00	2023-08-31 17:52:00	A00OA74L				Custom	-	-	0	-	0.8	1	270	6	8847	0.0597	0.04	0.6697	-	~ 1.489	-	-	-	-	-	-	638.666	847.6411	-	-	-	[mg HA/ccm]	~ 0.192	~ 0.036	~ 0.187	~ 0.839	~ 23.231	~ 2.180	0.086
OA7-4R		M	5			Lateral Subchondral Plate	18060	2023-08-18 18:03:00	2023-08-31 18:09:00	A00OA74R				Custom	-	-	0	-	0.8	1	270	6	8847	0.0447	0.0335	0.7486	-	~ 2.671	-	-	-	-	-	-	699.432	908.5527	-	-	-	[mg HA/ccm]	~ 0.225	~ 0.030	~ 0.136	~ 0.616	~ 20.075	~ 1.367	0.099
OA7-5L		M	5			Lateral Subchondral Plate	18061	2023-08-18 18:34:00	2023-08-31 18:24:00	A00OA75L				Custom	-	-	0	-	0.8	1	270	6	8847	0.0484	0.0445	0.9198	-	~ 2.740	-	-	-	-	-	-	797.269	930.1408	-	-	-	[mg HA/ccm]	~ 0.238	~ 0.041	~ 0.174	~ 0.629	~ 15.155	~ 1.320	0.132
OA7-5R		M	5			Lateral Subchondral Plate	18062	2023-08-18 19:05:00	2023-09-06 16:45:00	A00OA75R				Custom	-	-	0	-	0.8	1	270	6	8847	0.0586	0.046	0.7855	-	~ 1.360	-	-	-	-	-	-	688.82	869.7379	-	-	-	[mg HA/ccm]	~ 0.147	~ 0.041	~ 0.280	~ 0.964	~ 23.329	~ 3.265	0.085
OA7-6L						Lateral Subchondral Plate	18063	2023-08-18 19:34:00	2023-09-06 17:00:00	A00OA76L				Custom	-	-	0	-	0.8	1	270	6	8847	0.0855	0.0509	0.5951	-	~ 2.232	-	-	-	-	-	-	571.067	862.9053	-	-	-	[mg HA/ccm]	~ 0.243	~ 0.045	~ 0.188	~ 0.994	~ 21.656	~ 2.043	0.092
OA7-6R		M	28			Lateral Subchondral Plate	18064	2023-08-21 12:41:00	2023-09-06 17:14:00	A00OA76R				Custom	-	-	0	-	0.8	1	270	6	8847	0.0524	0.0432	0.8232	-	~ 2.976	-	-	-	-	-	-	758.745	937.2641	-	-	-	[mg HA/ccm]	~ 0.234	~ 0.040	~ 0.172	~ 0.621	~ 15.377	~ 1.326	0.13
OA7-7L		M	28			Lateral Subchondral Plate	18065	2023-08-21 13:11:00	2023-09-06 17:29:00	A00OA77L				Custom	-	-	0	-	0.8	1	270	6	8847	0.066	0.0489	0.7408	-	~ 1.191	-	-	-	-	-	-	653.276	821.4010	-	-	-	[mg HA/ccm]	~ 0.183	~ 0.044	~ 0.241	~ 1.037	~ 23.363	~ 2.821	0.085
OA7-7R		M	28			Lateral Subchondral Plate	18066	2023-08-21 13:41:00	2023-09-06 17:44:00	A00OA77R				Custom	-	-	0	-	0.8	1	270	6	8847	0.0644	0.0426	0.6622	-	~ 1.361	-	-	-	-	-	-	593.818	845.1696	-	-	-	[mg HA/ccm]	~ 0.168	~ 0.038	~ 0.226	~ 0.951	~ 24.923	~ 2.818	0.08
OA7-8L		M	28			Lateral Subchondral Plate	18067	2023-08-21 14:26:00	2023-09-06 17:59:00	A00OA78L				Custom	-	-	0	-	0.8	1	270	6	8847	0.0533	0.0477	0.8948	-	~ 2.392	-	-	-	-	-	-	792.035	912.8412	-	-	-	[mg HA/ccm]	~ 0.180	~ 0.044	~ 0.245	~ 0.667	~ 15.075	~ 1.851	0.132
OA7-8R		M	28			Lateral Subchondral Plate	18068	2023-08-21 14:51:00	2023-09-06 18:15:00	A00OA78R				Custom	-	-	0	-	0.8	1	270	6	8847	0.0548	0.0501	0.9147	-	~ 2.140	-	-	-	-	-	-	814.423	915.7487	-	-	-	[mg HA/ccm]	~ 0.159	~ 0.047	~ 0.295	~ 0.689	~ 14.660	~ 2.166	0.136
		M	28
		M	28
		M	28
[truncated: 35 more columns]

## Sheet: BV-ArticularSurface-GrowthPlate
																												Mineralization
Analysis Data																												Density								Use these values for area		Pixel size/resolution			Size of region of interest			Start position of region of interest
SampName	Sex	Age months	MMS		Region	MeasNo	MeasDate	ListDate	Filename	S-DOB	S-Remark	Meas-Rmk	Site	Energy-I-Code	Integr.Time(msec)	ControlfileNo	Ctrlf-Name	Sigma	Support	Threshold	Unit	Data-Threshold	VOX-TV(mm3)	VOX-BV(mm3)	VOX-BV/TV	Conn-Dens.(1/mm3)	Mean1	Mean2	Mean3	Mean4	Mean5	Mean-Units	TRI-TV (mm3)	TRI-BV (mm3)	TRI-BV/TV	TRI-BS (mm2)	TRI-BS/BV (1/mm)	El-Siz-X (mm)	El-Siz-Y (mm)	El-Siz-Z (mm)	Dim-X (pixels)	Dim-Y (pixels)	Dim-Z (pixels, slices)	Pos-X (pixels)	Pos-Y (pixels)	Pos-Z (pixels, slices)	MeasNumSlices	OperatorMeas	OperatorEval
OA6-13LK2	F	12	NJ		Total Bone from Articular Surface to Growth Plate	18047	2023-08-18 13:05:00	2023-08-30 17:25:00	A00OA613				Custom	-	-	0	-	0.8	1	270	6	8847	5.0503	1.7779	0.352		364.636	1008.06	-	-	-	[mg HA/ccm]	-	-	-	-	-	0.0105	0.0105	0.0105	372	360	76	1124	1065	427	950		Lindsay Schnur
OA6-14LK3	F	12	NJ		Total Bone from Articular Surface to Growth Plate	18048	2023-08-18 13:31:00	2023-08-30 17:57:00	A00OA614				Custom	-	-	0	-	0.8	1	270	6	8847	5.4241	2.0406	0.3762		377.283	991.416	-	-	-	[mg HA/ccm]	-	-	-	-	-	0.0105	0.0105	0.0105	312	380	76	1097	1326	728	1110		Lindsay Schnur
OA6-15LK4	F	12	NJ		Total Bone from Articular Surface to Growth Plate	18049	2023-08-18 13:02:00	2023-08-30 18:19:00	A00OA615				Custom	-	-	0	-	0.8	1	270	6	8847	4.4262	1.8181	0.4107		428.455	994.178	-	-	-	[mg HA/ccm]	-	-	-	-	-	0.0105	0.0105	0.0105	336	292	74	534	1366	819	1126		Lindsay Schnur
OA8-13L	M	10	NJ		Total Bone from Articular Surface to Growth Plate	17302	2022-07-05 12:45:00	2023-08-18 18:36:00	C0016930				Custom	E2_Imax	300	36	HR - 21.5mm	0.8	1	270	6	8847	4.5347	1.7053	0.3761	-	385.642	970.991	-	-	-	[mg HA/ccm]	-	-	-	-	-	0.0105	0.0105	0.0105	332	340	76	1157	1161	567	1685	Lindsay Schnur	Lindsay Schnur
OA8-14L	M	10	NJ		Total Bone from Articular Surface to Growth Plate	17302	2022-07-05 12:45:00	2023-08-18 18:39:00	C0016930				Custom	E2_Imax	300	36	HR - 21.5mm	0.8	1	270	6	8847	5.7828	2.3368	0.4041	-	414.354	990.907	-	-	-	[mg HA/ccm]	-	-	-	-	-	0.0105	0.0105	0.0105	368	384	82	910	1461	390	1685	Lindsay Schnur	Lindsay Schnur
OA8-15L	M	12	NJ		Total Bone from Articular Surface to Growth Plate	17302	2022-07-05 12:45:00	2023-08-18 18:42:00	C0016930				Custom	E2_Imax	300	36	HR - 21.5mm	0.8	1	270	6	8847	6.5034	2.1034	0.3234	-	324.731	928.251	-	-	-	[mg HA/ccm]	-	-	-	-	-	0.0105	0.0105	0.0105	372	348	83	350	1425	302	1685	Lindsay Schnur	Lindsay Schnur
OA8-16L	F	12	NJ		Total Bone from Articular Surface to Growth Plate	17302	2022-07-05 12:45:00	2023-08-18 18:50:00	C0016930				Custom	E2_Imax	300	36	HR - 21.5mm	0.8	1	270	6	8847	5.7537	2.1292	0.3701	-	386.369	974.916	-	-	-	[mg HA/ccm]	-	-	-	-	-	0.0105	0.0105	0.0105	368	352	81	88	1030	267	1685	Lindsay Schnur	Lindsay Schnur
OA8-17L	F	12	NJ		Total Bone from Articular Surface to Growth Plate	17303	2022-07-05 15:12:00	2023-08-21 14:31:00	C0016931				Custom	E2_Imax	300	36	HR - 21.5mm	0.8	1	270	6	8847	5.6753	1.9372	0.3413	-	351.697	974.48	-	-	-	[mg HA/ccm]	-	-	-	-	-	0.0105	0.0105	0.0105	336	384	82	429	539	523	1126	Lindsay Schnur	Lindsay Schnur
OA8-18L	F	12	NJ		Total Bone from Articular Surface to Growth Plate	17303	2022-07-05 15:12:00	2023-08-21 14:34:00	C0016931				Custom	E2_Imax	300	36	HR - 21.5mm	0.8	1	270	6	8847	4.6123	1.7706	0.3839	-	401.779	998.176	-	-	-	[mg HA/ccm]	-	-	-	-	-	0.0105	0.0105	0.0105	292	332	78	460	266	229	1126	Lindsay Schnur	Lindsay Schnur
OA8-1R	M	10	4 week		Total Bone from Articular Surface to Growth Plate	17301	2022-07-05 11:01:00	2023-08-18 12:32:00	C0016929				Custom	E2_Imax	300	36	HR - 21.5mm	0.8	1	270	6	8847	6.5042	1.9096	0.2936	-	306.559	922.363	-	-	-	[mg HA/ccm]	-	-	-	-	-	0.0105	0.0105	0.0105	400	352	75	75	526	201	1126	Lindsay Schnur	Lindsay Schnur
OA8-2R	M	10	4 week		Total Bone from Articular Surface to Growth Plate	17301	2022-07-05 11:01:00	2023-08-18 12:41:00	C0016929				Custom	E2_Imax	300	36	HR - 21.5mm	0.8	1	270	6	8847	7.3031	2.7331	0.3742	-	386.079	979.859	-	-	-	[mg HA/ccm]	-	-	-	-	-	0.0105	0.0105	0.0105	420	352	81	355	245	599	1126	Lindsay Schnur	Lindsay Schnur
OA8-3R	M	12	4 week		Total Bone from Articular Surface to Growth Plate	17301	2022-07-05 11:01:00	2023-08-18 12:46:00	C0016929				Custom	E2_Imax	300	36	HR - 21.5mm	0.8	1	270	6	8847	5.5621	1.7727	0.3187	-	328.292	948.313	-	-	-	[mg HA/ccm]	-	-	-	-	-	0.0105	0.0105	0.0105	444	364	66	919	173	836	1126	Lindsay Schnur	Lindsay Schnur
OA8-4R	F	12	4 week		Total Bone from Articular Surface to Growth Plate	17301	2022-07-05 11:01:00	2023-08-18 12:54:00	C0016929				Custom	E2_Imax	300	36	HR - 21.5mm	0.8	1	270	6	8847	5.4477	2.0067	0.3683	-	384.261	993.015	-	-	-	[mg HA/ccm]	-	-	-	-	-	0.0105	0.0105	0.0105	404	304	75	1218	431	528	1126	Lindsay Schnur	Lindsay Schnur
OA8-5R	F	12	4 week		Total Bone from Articular Surface to Growth Plate	17301	2022-07-05 11:01:00	2023-08-18 12:58:00	C0016929				Custom	E2_Imax	300	36	HR - 21.5mm	0.8	1	270	6	8847	6.1816	1.7642	0.2854	-	296.383	976.733	-	-	-	[mg HA/ccm]	-	-	-	-	-	0.0105	0.0105	0.0105	388	380	66	1349	1064	450	1126	Lindsay Schnur	Lindsay Schnur
OA8-6R	F	12	4 week		Total Bone from Articular Surface to Growth Plate	17301	2022-07-05 11:01:00	2023-08-18 13:11:00	C0016929				Custom	E2_Imax	300	36	HR - 21.5mm	0.8	1	270	6	8847	5.5862	1.9239	0.3444		357.004	991.271	-	-	-	[mg HA/ccm]	-	-	-	-	-	0.0105	0.0105	0.0105	368	312	75	1011	1497	467	1126	Lindsay Schnur	Lindsay Schnur
OA6-1RK	F	12	8 week		Total Bone from Articular Surface to Growth Plate	18033	2023-08-17 19:19:00	2023-08-23 20:51:00	A00OA601				Custom	-	-	0	-	0.8	1	270	6	8847	5.4729	2.1919	0.4005	-	417.552	988.436	-	-	-	[mg HA/ccm]	-	-	-	-	-	0.0105	0.0105	0.0105	328	412	71	122	570	661	1126		Lindsay Schnur
OA6-2RK	F	12	8 week		Total Bone from Articular Surface to Growth Plate	18034	2023-08-17 19:24:00	2023-08-23 21:06:00	A00OA602				Custom	-	-	0	-	0.8	1	270	6	8847	5.1026	1.969	0.3859	-	393.783	988	-	-	-	[mg HA/ccm]	-	-	-	-	-	0.0105	0.0105	0.0105	416	332	65	401	334	544	1050		Lindsay Schnur
OA6-3RK	F	12	8 week		Total Bone from Articular Surface to Growth Plate	18035	2023-08-17 19:27:00	2023-08-29 12:56:00	A00OA603				Custom	-	-	0	-	0.8	1	270	6	8847	5.1017	2.0396	0.3998	-	403.596	965.83	-	-	-	[mg HA/ccm]	-	-	-	-	-	0.0105	0.0105	0.0105	400	356	67	936	237	683	1126		Lindsay Schnur
OA6-4RK	F	12	8 week		Total Bone from Articular Surface to Growth Plate	18036	2023-08-17 19:49:00	2023-08-29 14:19:00	A00OA604				Custom	-	-	0	-	0.8	1	270	6	8847	4.9841	1.9816	0.3976	-	404.105	981.676	-	-	-	[mg HA/ccm]	-	-	-	-	-	0.0105	0.0105	0.0105	336	408	68	1302	520	753	1126		Lindsay Schnur
OA6-5RK	F	12	8 week		Total Bone from Articular Surface to Growth Plate	18037	2023-08-17 19:41:00	2023-08-29 14:34:00	A00OA605				Custom	-	-	0	-	0.8	1	270	6	8847	6.4484	2.3655	0.3668	-	378.301	981.167	-	-	-	[mg HA/ccm]	-	-	-	-	-	0.0105	0.0105	0.0105	396	464	78	1315	1041	353	1040		Lindsay Schnur
OA6-6RK	F	12	8 week		Total Bone from Articular Surface to Growth Plate	18039	2023-08-17 19:58:00	2023-08-29 14:50:00	A00OA606				Custom	-	-	0	-	0.8	1	270	6	8847	5.4221	2.2106	0.4077		422.858	975.57	-	-	-	[mg HA/ccm]	-	-	-	-	-	0.0105	0.0105	0.0105	428	388	64	960	1348	206	940		Lindsay Schnur
OA6-7RK	F	12	8 week		Total Bone from Articular Surface to Growth Plate	18040	2023-08-17 20:08:00	2023-08-29 15:13:00	A00OA607				Custom	-	-	0	-	0.8	1	270	6	8847	7.0665	2.4968	0.3533		364.926	977.751	-	-	-	[mg HA/ccm]	-	-	-	-	-	0.0105	0.0105	0.0105	440	432	64	398	1398	789	1126		Lindsay Schnur
OA6-16LK8	F	12	NJ		Total Bone from Articular Surface to Growth Plate	18050	2023-08-18 13:12:00	2023-08-30 18:35:00	A00OA616				Custom	-	-	0	-	0.8	1	270	6	8847	6.4595	2.1404	0.3314	-	327.638	983.275	-	-	-	[mg HA/ccm]	-	-	-	-	-	0.0105	0.0105	0.0105	388	348	81	224	1127	704	1100		Lindsay Schnur
OA6-17LK9	F	12	NJ		Total Bone from Articular Surface to Growth Plate	18051	2023-08-18 14:29:00	2023-08-30 18:49:00	A00OA617				Custom	-	-	0	-	0.8	1	270	6	8847	6.004	2.0506	0.3415	-	351.261	1011.4	-	-	-	[mg HA/ccm]	-	-	-	-	-	0.0105	0.0105	0.0105	352	392	86	399	516	699	1090		Lindsay Schnur
OA6-18LK10	F	12	NJ		Total Bone from Articular Surface to Growth Plate	18052	2023-08-18 14:39:00	2023-08-30 19:04:00	A00OA618				Custom	-	-	0	-	0.8	1	270	6	8847	5.3757	1.7926	0.3335	-	342.684	1009.88	-	-	-	[mg HA/ccm]	-	-	-	-	-	0.0105	0.0105	0.0105	372	328	77	1097	442	538	980		Lindsay Schnur
OA8-19L	F	11	NJ		Total Bone from Articular Surface to Growth Plate	17303	2022-07-05 15:12:00	2023-08-21 14:39:00	C0016931				Custom	E2_Imax	300	36	HR - 21.5mm	0.8	1	270	6	8847	6.28	2.1818	0.3474	-	362.455	992.797	-	-	-	[mg HA/ccm]	-	-	-	-	-	0.0105	0.0105	0.0105	368	340	85	954	221	820	1126	Lindsay Schnur	Lindsay Schnur
OA8-20L	F	11	NJ		Total Bone from Articular Surface to Growth Plate	17303	2022-07-05 15:12:00	2023-08-21 14:42:00	C0016931				Custom	E2_Imax	300	36	HR - 21.5mm	0.8	1	270	6	8847	5.5183	2.0667	0.3745	-	384.261	979.931	-	-	-	[mg HA/ccm]	-	-	-	-	-	0.0105	0.0105	0.0105	336	304	82	1294	438	641	1126	Lindsay Schnur	Lindsay Schnur
OA8-21L	F	11	NJ		Total Bone from Articular Surface to Growth Plate	17303	2022-07-05 15:12:00	2023-08-21 14:46:00	C0016931				Custom	E2_Imax	300	36	HR - 21.5mm	0.8	1	270	6	8847	5.4405	1.9513	0.3587	-	381.935	1010.17	-	-	-	[mg HA/ccm]	-	-	-	-	-	0.0105	0.0105	0.0105	316	372	75	1348	1051	589	1126	Lindsay Schnur	Lindsay Schnur
OA8-22L	M	11	NJ		Total Bone from Articular Surface to Growth Plate	17303	2022-07-05 15:12:00	2023-08-21 14:49:00	C0016931				Custom	E2_Imax	300	36	HR - 21.5mm	0.8	1	270	6	8847	6.1137	2.0676	0.3382	-	340.649	950.493	-	-	-	[mg HA/ccm]	-	-	-	-	-	0.0105	0.0105	0.0105	376	328	82	1005	1478	562	1126	Lindsay Schnur	Lindsay Schnur
OA8-23L	M	11	NJ		Total Bone from Articular Surface to Growth Plate	17303	2022-07-05 15:12:00	2023-08-21 15:02:00	C0016931				Custom	E2_Imax	300	36	HR - 21.5mm	0.8	1	270	6	8847	7.5437	2.5964	0.3442	-	354.314	976.152	-	-	-	[mg HA/ccm]	-	-	-	-	-	0.0105	0.0105	0.0105	372	348	93	482	1424	740	1126	Lindsay Schnur	Lindsay Schnur
OA8-24L	M	11	NJ		Total Bone from Articular Surface to Growth Plate	17303	2022-07-05 15:12:00	2023-08-21 15:07:00	C0016931				Custom	E2_Imax	300	36	HR - 21.5mm	0.8	1	270	6	8847	7.4988	2.9698	0.396	-	398.581	949.693	-	-	-	[mg HA/ccm]	-	-	-	-	-	0.0105	0.0105	0.0105	328	404	94	125	1123	408	1126	Lindsay Schnur	Lindsay Schnur
OA8-7R	F	11	4 week		Total Bone from Articular Surface to Growth Plate	17301	2022-07-05 11:01:00	2023-08-18 13:23:00	C0016929				Custom	E2_Imax	300	36	HR - 21.5mm	0.8	1	270	6	8847	4.8761	1.7795	0.3649	-	375.248	969.973	-	-	-	[mg HA/ccm]	-	-	-	-	-	0.0105	0.0105	0.0105	400	316	66	486	1532	785	1126	Lindsay Schnur	Lindsay Schnur
OA8-8R	F	11	4 week		Total Bone from Articular Surface to Growth Plate	17301	2022-07-05 11:01:00	2023-08-18 13:29:00	C0016929				Custom	E2_Imax	300	36	HR - 21.5mm	0.8	1	270	6	8847	6.4138	2.065	0.322	-	328.22	937.7	-	-	-	[mg HA/ccm]	-	-	-	-	-	0.0105	0.0105	0.0105	348	448	82	111	1163	261	1126	Lindsay Schnur	Lindsay Schnur
OA8-9R	F	11	4 week		Total Bone from Articular Surface to Growth Plate	17302	2022-07-05 12:45:00	2023-08-18 17:10:00	C0016930				Custom	E2_Imax	300	36	HR - 21.5mm	0.8	1	270	6	8847	6.9686	2.6781	0.3843	-	397.345	963.867	-	-	-	[mg HA/ccm]	-	-	-	-	-	0.0105	0.0105	0.0105	356	404	90	63	533	1201	1685	Lindsay Schnur	Lindsay Schnur
OA8-10R	M	11	4 week		Total Bone from Articular Surface to Growth Plate	17302	2022-07-05 12:45:00	2023-08-18 17:20:00	C0016930				Custom	E2_Imax	300	36	HR - 21.5mm	0.8	1	270	6	8847	8.1998	2.967	0.3618	-	366.162	958.561	-	-	-	[mg HA/ccm]	-	-	-	-	-	0.0105	0.0105	0.0105	412	380	98	377	249	944	1685	Lindsay Schnur	Lindsay Schnur
OA8-11R	M	11	4 week		Total Bone from Articular Surface to Growth Plate	17302	2022-07-05 12:45:00	2023-08-18 18:14:00	C0016930				Custom	E2_Imax	300	36	HR - 21.5mm	0.8	1	270	6	8847	7.6083	2.7741	0.3646	-	381.572	977.46	-	-	-	[mg HA/ccm]	-	-	-	-	-	0.0105	0.0105	0.0105	440	368	96	1071	324	1070	1685	Lindsay Schnur	Lindsay Schnur
OA8-12R	M	11	4 week		Total Bone from Articular Surface to Growth Plate	17302	2022-07-05 12:45:00	2023-08-18 18:26:00	C0016930				Custom	E2_Imax	300	36	HR - 21.5mm	0.8	1	270	6	8847	7.0907	2.7396	0.3864		401.997	960.524	-	-	-	[mg HA/ccm]	-	-	-	-	-	0.0105	0.0105	0.0105	392	404	81	1210	570	279	1685	Lindsay Schnur	Lindsay Schnur
OA6-8RK	F	12	8 week		Total Bone from Articular Surface to Growth Plate	18041	2023-08-18 10:34:00	2023-08-29 15:28:00	A00OA608				Custom	-	-	0	-	0.8	1	270	6	8847	4.3375	1.9012	0.4383		454.986	975.716	-	-	-	[mg HA/ccm]	-	-	-	-	-	0.0105	0.0105	0.0105	468	384	64	145	1101	266	800		Lindsay Schnur
OA6-9RK	F	12	8 week		Total Bone from Articular Surface to Growth Plate	18042	2023-08-18 11:08:00	2023-08-29 15:41:00	A00OA609				Custom	-	-	0	-	0.8	1	270	6	8847	5.7007	2.1338	0.3743		386.151	984.147	-	-	-	[mg HA/ccm]	-	-	-	-	-	0.0105	0.0105	0.0105	328	404	79	233	578	710	1126		Lindsay Schnur
OA6-10RK	F	12	8 week		Total Bone from Articular Surface to Growth Plate	18043	2023-08-18 12:13:00	2023-08-29 16:02:00	A00OA610				Custom	-	-	0	-	0.8	1	270	6	8847	4.6976	1.7908	0.3812		397.127	989.962	-	-	-	[mg HA/ccm]	-	-	-	-	-	0.0105	0.0105	0.0105	368	324	79	473	331	270	810		Lindsay Schnur
OA6-11RK	F	12	8 week		Total Bone from Articular Surface to Growth Plate	18044	2023-08-18 12:26:00	2023-08-29 16:21:00	A00OA611				Custom	-	-	0	-	0.8	1	270	6	8847	6.0607	2.5091	0.414		434.125	1006.68	-	-	-	[mg HA/ccm]	-	-	-	-	-	0.0105	0.0105	0.0105	456	336	82	983	258	406	930		Lindsay Schnur
OA6-12RK	F	12	8 week		Total Bone from Articular Surface to Growth Plate	18046	2023-08-18 12:39:00	2023-08-29 17:14:00	A00OA612				Custom	-	-	0	-	0.8	1	270	6	8847	3.9508	1.5757	0.3988		426.565	1016.13	-	-	-	[mg HA/ccm]	-	-	-	-	-	0.0105	0.0105	0.0105	304	384	64	1323	551	258	740		Lindsay Schnur
	Sex	Age months
OA7-1L	M	5			Total Bone from Articular Surface to Growth Plate	18053	2023-08-18 15:04:00	2023-08-31 16:01:00	A00OA71L				Custom	-	-	0	-	0.8	1	270	6	8847	5.2468	2.0451	0.3898	-	366.453	918.511	-	-	-	[mg HA/ccm]	-	-	-	-	-	0.0105	0.0105	0.0105	320	364	75	201	721	349	1060		Lindsay Schnur
OA7-1R	M	5			Total Bone from Articular Surface to Growth Plate	18054	2023-08-18 15:24:00	2023-08-31 16:15:00	A00OA71R				Custom	-	-	0	-	0.8	1	270	6	8847	6.3722	2.5724	0.4037	-	392.693	924.762	-	-	-	[mg HA/ccm]	-	-	-	-	-	0.0105	0.0105	0.0105	380	368	88	204	568	566	1126		Lindsay Schnur
OA7-2L	M	5			Total Bone from Articular Surface to Growth Plate	18055	2023-08-18 15:46:00	2023-08-31 16:29:00	A00OA72L				Custom	-	-	0	-	0.8	1	270	6	8847	5.321	2.106	0.3958	-	377.501	911.169	-	-	-	[mg HA/ccm]	-	-	-	-	-	0.0105	0.0105	0.0105	396	324	77	357	452	504	1070		Lindsay Schnur
OA7-2R	M	5			Total Bone from Articular Surface to Growth Plate	18056	2023-08-18 15:57:00	2023-08-31 16:44:00	A00OA72R				Custom	-	-	0	-	0.8	1	270	6	8847	5.7875	2.4376	0.4212	-	408.248	901.139	-	-	-	[mg HA/ccm]	-	-	-	-	-	0.0105	0.0105	0.0105	360	328	83	451	315	507	1126		Lindsay Schnur
OA7-3L	M	5			Total Bone from Articular Surface to Growth Plate	18057	2023-08-18 16:29:00	2023-08-31 16:58:00	A00OA73L				Custom	-	-	0	-	0.8	1	270	6	8847	4.6706	1.8374	0.3934	-	385.279	943.879	-	-	-	[mg HA/ccm]	-	-	-	-	-	0.0105	0.0105	0.0105	360	316	70	877	318	675	1126		Lindsay Schnur
OA7-3R	M	5			Total Bone from Articular Surface to Growth Plate	18058	2023-08-18 16:44:00	2023-08-31 17:25:00	A00OA73R				Custom	-	-	0	-	0.8	1	270	6	8847	6.9454	2.3757	0.3421	-	330.037	921.709	-	-	-	[mg HA/ccm]	-	-	-	-	-	0.0105	0.0105	0.0105	388	408	87	919	385	408	1060		Lindsay Schnur
OA7-4L	M	5			Total Bone from Articular Surface to Growth Plate	18059	2023-08-18 17:18:00	2023-08-31 17:44:00	A00OA74L				Custom	-	-	0	-	0.8	1	270	6	8847	6.2219	2.3235	0.3734	-	356.713	899.322	-	-	-	[mg HA/ccm]	-	-	-	-	-	0.0105	0.0105	0.0105	372	320	88	1119	575	318	830		Lindsay Schnur
OA7-4R	M	5			Total Bone from Articular Surface to Growth Plate	18060	2023-08-18 18:03:00	2023-08-31 18:00:00	A00OA74R				Custom	-	-	0	-	0.8	1	270	6	8847	5.311	2.0279	0.3818	-	366.089	910.443	-	-	-	[mg HA/ccm]	-	-	-	-	-	0.0105	0.0105	0.0105	352	340	79	1208	645	371	1060		Lindsay Schnur
OA7-5L	M	28			Total Bone from Articular Surface to Growth Plate	18061	2023-08-18 18:34:00	2023-08-31 18:15:00	A00OA75L				Custom	-	-	0	-	0.8	1	270	6	8847	5.7429	1.701	0.2962	-	300.889	943.006	-	-	-	[mg HA/ccm]	-	-	-	-	-	0.0105	0.0105	0.0105	344	400	69	1240	969	319	1030		Lindsay Schnur
OA7-5R	M	28			Total Bone from Articular Surface to Growth Plate	18062	2023-08-18 19:05:00	2023-09-06 17:31:00	A00OA75R				Custom	-	-	0	-	0.8	1	270	6	8847	5.4399	1.6409	0.3016	-	312.883	935.229	-	-	-	[mg HA/ccm]	-	-	-	-	-	0.0105	0.0105	0.0105	424	412	62	1048	1080	318	950		Lindsay Schnur
OA7-6L	M	28			Total Bone from Articular Surface to Growth Plate	18063	2023-08-18 19:34:00	2023-09-06 17:47:00	A00OA76L				Custom	-	-	0	-	0.8	1	270	6	8847	7.5508	2.4977	0.3308	-	339.123	968.374	-	-	-	[mg HA/ccm]	-	-	-	-	-	0.0105	0.0105	0.0105	484	368	84	989	1335	365	1090		Lindsay Schnur
OA7-6R	M	28			Total Bone from Articular Surface to Growth Plate	18064	2023-08-21 12:41:00	2023-09-06 18:01:00	A00OA76R				Custom	-	-	0	-	0.8	1	270	6	8847	6.8069	2.019	0.2966	-	300.526	937.192	-	-	-	[mg HA/ccm]	-	-	-	-	-	0.0105	0.0105	0.0105	400	344	81	886	1380	510	1100		Lindsay Schnur
OA7-7L	M	28			Total Bone from Articular Surface to Growth Plate	18065	2023-08-21 13:11:00	2023-09-06 18:17:00	A00OA77L				Custom	-	-	0	-	0.8	1	270	6	8847	5.9967	1.6892	0.2817	-	278.429	915.531	-	-	-	[mg HA/ccm]	-	-	-	-	-	0.0105	0.0105	0.0105	420	384	72	518	1376	416	1030		Lindsay Schnur
OA7-7R	M	28			Total Bone from Articular Surface to Growth Plate	18066	2023-08-21 13:41:00	2023-09-06 18:32:00	A00OA77R				Custom	-	-	0	-	0.8	1	270	6	8847	6.1499	1.6225	0.2638	-	267.526	934.284	-	-	-	[mg HA/ccm]	-	-	-	-	-	0.0105	0.0105	0.0105	392	352	85	454	1402	646	1126		Lindsay Schnur
OA7-8L	M	28			Total Bone from Articular Surface to Growth Plate	18067	2023-08-21 14:26:00	2023-09-06 18:47:00	A00OA78L				Custom	-	-	0	-	0.8	1	270	6	8847	5.8495	2.4279	0.4151	-	437.177	980.367	-	-	-	[mg HA/ccm]	-	-	-	-	-	0.0105	0.0105	0.0105	404	444	65	147	1136	286	870		Lindsay Schnur
OA7-8R	M	28			Total Bone from Articular Surface to Growth Plate	18068	2023-08-21 14:51:00	2023-09-06 19:02:00	A00OA78R				Custom	-	-	0	-	0.8	1	270	6	8847	5.5487	2.3614	0.4256	-	438.486	973.171	-	-	-	[mg HA/ccm]	-	-	-	-	-	0.0105	0.0105	0.0105	384	424	66	136	1059	535	1126		Lindsay Schnur
[truncated: 8 more columns]

## Sheet: MOI
Analysis Data
SampName	Region	M-No	ListDate	Segmentation	El_size_mm	CMx[mm]	CMy[mm]	Ixx[mm^4]	Iyy[mm^4]	Ixy[mm^4]	pMOI[mm^4]	Ixx/Cy[mm^3]	Iyy/Cx[mm^3]	Imax[mm^4]	Imin[mm^4]	Angle[deg]	Imax/Cmax[mm^3]	Imin/Cmin[mm^3]	BArea[mm^2]	TArea[mm^2]	BA/TA[1]	TRI-Ct.Th	Mean1	Mean1SD	Mean2	Mean2SD
