# Supplementary material for: Evaluating Osteoarthritis Severity in Mice Using μCT-Derived Geometric Indices
Source: Biology (Basel). 2026 Jan 31;15(3):262. doi: 10.3390/biology15030262 (PMC12896453; doi:10.3390/biology15030262)
Supplement: Supplementary file 1 [file biology-15-00262-s001.zip › Supplemental Table S2, tibia rotation correction.xlsx]

## Sheet: OA-6
OA6-1R
x	-2.9505
y	-7.91175
z	-131.32
OA6-2R
x	-6.25275
y	-5.23425
z	-130.395
OA6-3R
x	-11.9595
y	-4.4415
z	-131.53
OA6-4R
x	-15.3615
y	-7.67025
z	-131.53
OA6-5R
x	-14.5582
y	-13.377
z	-129.561
OA6-6R
x	-12.3795
y	-16.6372
z	-129.036
OA6-7R
x	0.000125
y	5e-05
z	0.0005
OA6-8R
x	-3.6015
y	-13.6237
z	-128.3
OA6-9R
x	-3.801
y	-7.98525
z	-130.986
OA6-10R
x	-6.7725
y	-4.6725
z	-128.125
OA6-11R
x	-12.7155
y	-4.56225
z	-129.642
OA6-12R
x	-15.9285
y	-7.833
z	-128.12
OA6-13L
x	-14.5845
y	-13.0778
z	-129.327
OA6-14L
x	-13.5975
y	-15.8603
z	-130.324
OA6-15L
x	-7.42875
y	-16.296
z	-131.142
OA6-16L
x	-4.1475
y	-14.0332
z	-130.745
OA6-17L
x	-6.25275
y	-7.0665
z	-130.872
OA6-18L
x	-13.4348
y	-6.0795
z	-129.56

## Sheet: OA-7
OA7-1R
x	-3.72225
y	-7.9695
z	-128.487
OA7-2R
x	-6.51525
y	-4.6935
z	-129.165
OA7-3R
x	-11.6025
y	-5.37603
z	-128.188
OA7-4R
x	-14.5897
y	-7.57575
z	-128.141
OA7-5R
x	-14.0753
y	-13.2825
z	-127.564
OA7-6R
x	-11.6813
y	-15.9548
z	-128.451
OA7-7R
x	-6.4365
y	-16.506
z	-129.374
OA7-8R
x	-4.13175
y	-13.3822
z	-128.692
OA7-1L
x	-3.49125
y	-9.3555
z	-128.903
OA7-2L
x	-5.75925
y	-6.09
z	-128.956
OA7-3L
x	-10.9462
y	-4.6935
z	-131.135
OA7-4L
x	-14.2223
y	-6.92475
z	-127.696
OA7-5L
x	-14.9782
y	-12.3848
z	-128.745
OA7-6L
x	-12.9623
y	-15.6397
z	-129.06
OA7-7L
x	-7.46025
y	-16.6687
z	-128.898
OA7-8L
x	-3.59625
y	-14.2643
z	-127.905

## Sheet: OA-8
OA8-1R
x	-3.4545
y	-7.61775
z	-127.573
OA8-2R
x	-5.943
y	-4.7775
z	-127.573
OA8-3R
x	-11.9857
y	-5.25
z	-128.092
OA8-4R
x	-15.0308
y	-5.544
z	-126.648
OA8-5R
x	-15.5033
y	-13.0777
z	-127.573
OA8-6R
x	-12.8153
y	-17.493
z	-127.573
OA8-7R
x	-7.371
y	-16.4797
z	-127.573
OA8-8R
x	-3.8745
y	-14.28
z	-125.493
OA8-9R
x	-3.13425
y	-7.518
z	-126.76
OA8-10R
x	-6.195
y	-5.02425
z	-124.607
OA8-11R
x	-13.503
y	-4.4205
z	-127.211
OA8-12R
x	-15.2092
y	-8.14275
z	-120.596
OA8-13L
x	-14.6475
y	-13.9178
z	-121.383
OA8-14L
x	-11.6917
y	-16.0282
z	-121.016
OA8-15L
x	-5.6805
y	-16.0808
z	-120.649
OA8-16L
x	-3.06075
y	-12.5685
z	-120.019
OA8-17L
x	-6.41025
y	-7.6335
z	-128.736
OA8-18L
x	-5.74875
y	-3.9585
z	-126.448
OA8-19L
x	-11.8912
y	-5.103
z	-127.114
OA8-20L
x	-15.6345
y	-5.7015
z	-127.114
OA8-21L
x	-16.233
y	-13.0147
z	-127.266
OA8-22L
x	-12.4635
y	-17.451
z	-127.266
OA8-23L
x	-7.14
y	-17.0257
z	-128.264
OA8-24L
x	-3.16575
y	-13.986
z	-125.98
