# Supplementary material for: Evaluating Osteoarthritis Severity in Mice Using μCT-Derived Geometric Indices
Source: Biology (Basel). 2026 Jan 31;15(3):262. doi: 10.3390/biology15030262 (PMC12896453; doi:10.3390/biology15030262)
Supplement: Supplementary file 1 [file biology-15-00262-s001.zip › Supplemental Table S3, Mint OA 6-7-8 uCT combined 1-6-26.xlsx]

## Sheet: Mint OA6,8 MMS
								Second reader						second reader
	Sample	Sex	Age (Months)	MMS	distal femur length	femur width	Femur Width/length	Leah			tibia width	Max Height II-OC	IIOC-H/W ratio	Leah
								Femur Width/length			Mint		Mint	II-OC H/W ratio
WT	OA6-13LK2	F	12	NJ	2.34	2.89	1.23504	1.23276		normal	2.65	0.798	0.301132	0.282979
Normal	OA6-14LK3	F	12	NJ	2.42	2.9	1.19835	1.20588			2.51	0.798	0.317928	0.301132
	OA6-15LK4	F	12	NJ	2.31	2.81	1.21645	1.21552			2.69	0.777	0.288848	0.288848
	OA8-13L	M	10	NJ	2.18	2.7	1.23853	1.23853			2.65	0.7875	0.29717	0.278269
	OA8-14L	M	10	NJ	2.44	2.98	1.22131	1.22034			2.72	0.861	0.316544	0.295876
	OA8-15L	M	12	NJ	2.41	2.75	1.14108	1.21901			2.76	0.8715	0.315761	0.305789
	OA8-16L	F	12	NJ	2.41	2.84	1.17842	1.2383			2.8	0.8505	0.30375	0.310401
	OA8-17L	F	12	NJ	2.49	2.78	1.11647	1.18			2.81	0.861	0.306406	0.316544
	OA8-18L	F	12	NJ	2.31	2.73	1.18182	1.21097			2.8	0.819	0.2925	0.317442
WT	Sample				distal femur length	Femur Width	Femur Width/length	Femur Width/length		MMS	Tibia plateWidth	max height II-OC	GP H/W
MMS 4 wk	OA8-1R	M	10	4 week	2.39	3.27	1.3682	1.34167		4 weeks	3.21	0.7875	0.245327	0.277289
	OA8-2R	M	10	4 week	2.34	3.25	1.38889	1.34043			3.02	0.8505	0.281623	0.30704
	OA8-3R	M	12	4 week	2.53	3.42	1.35178	1.44726			3.05	0.693	0.227213	0.253846
	OA8-4R	F	12	4 week	2.38	3.2	1.34454	1.34167			2.89	0.7875	0.272491	0.2625
	OA8-5R	F	12	4 week	2.44	3.12	1.27869	1.36145			2.98	0.693	0.23255	0.242308
	OA8-6R	F	12	4 week	2.38	2.98	1.2521	1.31304			3.03	0.7875	0.259901	0.2625
	Sample				distal femur length	femur width	Femur Width/length	Femur Width/length		MMS	tibia plate width	Max Height II-O center	plate H/W ratio
WT	OA6-1RK	F	12	8 week	2.29	3.48	1.51965	1.40408		8 weeks	2.95	0.7455	0.252712	0.231522
MMS 8 wk	OA6-2RK	F	12	8 week	2.3	3.14	1.36522	1.38819			2.83	0.6825	0.241166	0.237805
	OA6-3RK	F	12	8 week	2.32	3.21	1.38362	1.39485			2.87	0.7035	0.245122	0.245122
	OA6-4RK	F	12	8 week	2.26	3.13	1.38496	1.44545			2.85	0.714	0.250526	0.250526
	OA6-5RK	F	12	8 week	2.49	3.49	1.40161	1.31474			2.98	0.819	0.274832	0.259177
	OA6-6RK	F	12	8 week	2.38	3.58	1.5042	1.44715			3.27	0.672	0.205505	0.19255
	OA6-7RK	F	12	8 week	2.49	3.52	1.41365	1.376			3.14	0.672	0.214013	0.220328
	Sample				distal femur length	femur width	Femur Width/length	Femur Width/length			tibia width	Max Height II-O center	plate H/W ratio
GM-/-	OA6-16LK8	F	12	NJ	2.31	2.86	1.2381	1.21339		normal	2.82	0.8505	0.301596	0.308152
normal	OA6-17LK9	F	12	NJ	2.29	2.83	1.23581	1.21121			2.7	0.903	0.334444	0.320213
	OA6-18LK10	F	12	NJ	2.44	3.01	1.23361	1.23849			2.78	0.8085	0.290827	0.296154
	OA8-19L	F	11	NJ	2.39	2.81	1.17573	1.21795			2.74	0.8925	0.32573	0.314261
	OA8-20L	F	11	NJ	2.23	2.85	1.27803	1.24359			2.74	0.861	0.314234	0.31083
	OA8-21L	F	11	NJ	2.38	2.86	1.20168	1.27468			2.87	0.7875	0.27439	0.288462
	OA8-22L	M	11	NJ	2.34	2.95	1.26068	1.24786			3.06	0.861	0.281373	0.294863
	OA8-23L	M	11	NJ	2.4	3.05	1.27083				2.93	0.9765	0.333276	0.341434
	OA8-24L	M	11	NJ	2.26	2.88	1.27434	1.22979			3.18	0.987	0.310377	0.329
	Sample				distal femur length	Femur Width	Femur Width/length	Femur Width/length			Tibia plateWidth	max height II-OC	GP H/W
GM-/-	OA8-7R	F	11	4 week	2.4	3.28	1.36667	1.35714		MMS	2.72	0.693	0.254779	0.23255
MMS 4 wk	OA8-8R	F	11	4 week	2.19	3	1.36986	1.46581		4 weeks	2.94	0.861	0.292857	0.283224
	OA8-9R	F	11	4 week	2.27	3.19	1.40529	1.46188			2.85	0.945	0.331579	0.307818
	OA8-10R	M	11	4 week	2.48	3.24	1.30645	1.41667			3.04	1.029	0.338487	0.3675
	OA8-11R	M	11	4 week	2.32	3.11	1.34052	1.45			2.9	1.008	0.347586	0.333775
	OA8-12R	M	11	4 week	2.48	3.24	1.30645	1.38889			3.11	0.8505	0.273473	0.277036
	Sample				distal femur length	femur width	Femur Width/length	Femur Width/length			tibia plate width	Max Height II-OC	plate H/W ratio
GM -/-	OA6-8RK	F	12	8 week	2.36	3.01	1.27542	1.36957		MMS	2.88	0.693	0.240625	0.218612
MMS 8 wk	OA6-9RK	F	12	8 week	2.31	3.04	1.31602	1.30901		8 weeks	2.83	0.8295	0.29311	0.271967
	OA6-10RK	F	12	8 week	2.37	3.02	1.27426	1.31602			2.77	0.8295	0.299458	0.304963
	OA6-11RK	F	12	8 week	2.33	3.16	1.35622	1.35065			2.81	0.861	0.306406	0.286047
	OA6-12RK	F	12	8 week	2.38	3.33	1.39916	1.35169			2.94	0.756	0.257143	0.241534

## Sheet: Mint OA-7 aged
							Second reader							second reader
						Mint	Leah					uCT II-OC	II.OC	Leah
	Sample	Sex	Age months	distal femur length	Femur Width	Femur Width/length	Femur Width/length				Tibia Width(L-R)	max height	height/Width tibia	height/Width tibia
Young mice	OA7-1L	M	5	2.33	2.68	1.15021	1.18534		OA7-1L		2.66	0.7875	0.296053	0.271552
5 months	OA7-1R	M	5	2.3	2.78	1.2087	1.27854		OA7-1R		2.76	0.924	0.334783	0.334783
	OA7-2L	M	5	2.29	2.67	1.16594	1.23581		OA7-2L		2.92	0.8085	0.276884	0.308588
	OA7-2R	M	5	2.25	2.81	1.24889	1.19831		OA7-2R		2.77	0.8715	0.314621	0.326404
	OA7-3L	M	5	2.37	2.72	1.14768	1.2087		OA7-3L		2.67	0.735	0.275281	0.281609
	OA7-3R	M	5	2.25	2.84	1.26222	1.27679		OA7-3R		2.81	0.9135	0.325089	0.32625
	OA7-4L	M	5	2.32	2.86	1.23276	1.20833		OA7-4L		2.89	0.924	0.319723	0.346067
	OA7-4R	M	5	2.36	2.89	1.22458	1.23207		OA7-4R		2.65	0.8295	0.313019	0.309515
aged mice	OA7-5L	M	28	2.33	3.12	1.33906	1.36638		OA7-5L		2.78	0.7245	0.260612	0.263455
	OA7-5R	M	28	2.26	3.28	1.45133	1.4386		OA7-5R		2.9	0.651	0.224483	0.236727
28 months	OA7-6L	M	28	2.47	3.38	1.36842	1.37805		OA7-6L		3.42	0.882	0.257895	0.283601
	OA7-6R	M	28	2.52	3.28	1.30159	1.33603		OA7-6R		2.91	0.8505	0.292268	0.286364
	OA7-7L	M	28	2.24	3.04	1.35714	1.34211		OA7-7L		2.82	0.756	0.268085	0.257143
	OA7-7R	M	28	2.35	3.13	1.33191	1.27731		OA7-7R		2.96	0.8925	0.30152	0.2975
	OA7-8L	M	28	2.26	3.57	1.57965	1.80617		OA7-8L		2.86	0.6825	0.238636	0.220874
	OA7-8R	M	28	2.19	3	1.36986	1.83471		OA7-8R		3.12	0.693	0.222115	0.225
